# Supplementary material for: A pan-cancer analysis of prognostic genes
Source: PeerJ. 2016 Feb 16;3:e1499. doi: 10.7717/peerj.1499 (PMC4815555; doi:10.7717/peerj.1499)
Supplement: Table S2 [file peerj-03-1499-s002.xlsx]

## Sheet: Harmful
Gene Set	Harmful Counts	Harmful in these cancers	Protective Counts	Protective in these cancers
SMID_BREAST_CANCER_BASAL_UP	10	BLCA,CESC,GBM,KIRP,LAML,LGG,LIHC,LUAD,OV,SKCM	1	OV
GGGAGGRR_V$MAZ_Q6	10	BLCA,CESC,COAD,GBM,HNSC,KIRC,LUSC,OV,SKCM,STAD	5	LAML,LGG,LIHC,LUAD,STAD
GGGCGGR_V$SP1_Q6	10	BLCA,BRCA,CESC,COAD,HNSC,KIRC,LAML,LGG,OV,SKCM	12	BLCA,BRCA,CESC,COAD,GBM,KIRP,LAML,LGG,LIHC,LUAD,LUSC,STAD
DODD_NASOPHARYNGEAL_CARCINOMA_DN	9	BRCA,CESC,HNSC,KIRC,KIRP,LGG,LIHC,LUAD,SKCM	5	COAD,GBM,LUSC,OV,SKCM
BLALOCK_ALZHEIMERS_DISEASE_UP	9	BLCA,COAD,GBM,KIRC,LAML,LGG,OV,SKCM,STAD	4	BLCA,GBM,OV,STAD
CTTTGT_V$LEF1_Q2	9	BLCA,COAD,GBM,HNSC,LGG,LIHC,OV,SKCM,STAD	6	COAD,GBM,LAML,LGG,LUAD,LUSC
BERENJENO_TRANSFORMED_BY_RHOA_UP	8	BLCA,BRCA,HNSC,KIRP,LGG,LIHC,LUAD,SKCM	1	COAD
PUJANA_BRCA1_PCC_NETWORK	8	BLCA,BRCA,HNSC,KIRP,LAML,LIHC,LUAD,SKCM	5	CESC,COAD,GBM,LUSC,OV
RODRIGUES_THYROID_CARCINOMA_POORLY_DIFFERENTIATED_UP	8	BLCA,BRCA,CESC,HNSC,KIRP,LGG,LIHC,LUAD	4	COAD,GBM,LUSC,OV
RODRIGUES_THYROID_CARCINOMA_ANAPLASTIC_UP	8	BLCA,BRCA,CESC,HNSC,KIRP,LGG,LIHC,LUAD	2	GBM,OV
MEISSNER_BRAIN_HCP_WITH_H3K4ME3_AND_H3K27ME3	7	CESC,COAD,GBM,LGG,LUSC,OV,STAD	2	LIHC,LUAD
SHEDDEN_LUNG_CANCER_POOR_SURVIVAL_A6	7	BRCA,HNSC,KIRP,LAML,LIHC,LUAD,SKCM	2	COAD,OV
CASORELLI_ACUTE_PROMYELOCYTIC_LEUKEMIA_DN	7	BRCA,HNSC,KIRP,LAML,LIHC,LUAD,SKCM	4	CESC,COAD,LUSC,OV
TGANTCA_V$AP1_C	7	BLCA,GBM,HNSC,LAML,LUSC,OV,STAD	0
CHARAFE_BREAST_CANCER_LUMINAL_VS_BASAL_DN	7	BLCA,CESC,HNSC,LAML,LGG,OV,STAD	0
MODULE_3	7	BLCA,CESC,HNSC,KIRP,LGG,LIHC,LUAD	1	LUSC
NUYTTEN_EZH2_TARGETS_UP	7	BLCA,CESC,GBM,LAML,LGG,OV,STAD	3	KIRC,OV,SKCM
MILI_PSEUDOPODIA_HAPTOTAXIS_DN	7	BLCA,CESC,GBM,HNSC,LUSC,OV,SKCM	1	STAD
CHEN_METABOLIC_SYNDROM_NETWORK	6	GBM,LAML,LGG,LUSC,OV,SKCM	7	BRCA,CESC,HNSC,LIHC,OV,SKCM,STAD
GGGTGGRR_V$PAX4_03	6	COAD,GBM,LAML,LUSC,OV,STAD	2	LIHC,LUAD
CAGGTG_V$E12_Q6	6	COAD,GBM,LAML,LUSC,OV,STAD	11	BLCA,BRCA,CESC,HNSC,KIRC,KIRP,LAML,LGG,LUAD,OV,STAD
SIGNAL_TRANSDUCTION	6	CESC,GBM,LAML,LGG,LUSC,STAD	4	HNSC,LGG,OV,SKCM
NABA_MATRISOME	6	CESC,COAD,GBM,LUSC,OV,STAD	0
GEORGES_TARGETS_OF_MIR192_AND_MIR215	6	BRCA,KIRP,LGG,LIHC,LUAD,STAD	3	GBM,LAML,OV
PUJANA_ATM_PCC_NETWORK	6	BRCA,KIRC,LAML,LIHC,OV,SKCM	7	CESC,COAD,GBM,HNSC,LUSC,OV,STAD
MARSON_BOUND_BY_E2F4_UNSTIMULATED	6	BRCA,KIRC,KIRP,LIHC,LUAD,SKCM	2	COAD,LUSC
GOBERT_OLIGODENDROCYTE_DIFFERENTIATION_UP	6	BRCA,KIRC,KIRP,LIHC,LUAD,SKCM	3	CESC,COAD,LUSC
BENPORATH_CYCLING_GENES	6	BRCA,KIRC,KIRP,LIHC,LUAD,SKCM	1	COAD
PUJANA_CHEK2_PCC_NETWORK	6	BRCA,HNSC,KIRP,LIHC,LUAD,SKCM	4	CESC,COAD,GBM,LUSC
KINSEY_TARGETS_OF_EWSR1_FLII_FUSION_UP	6	BRCA,HNSC,KIRP,LIHC,LUAD,SKCM	4	CESC,COAD,GBM,LUSC
FEVR_CTNNB1_TARGETS_DN	6	BRCA,HNSC,KIRC,KIRP,LIHC,LUAD	2	CESC,GBM
CAIRO_HEPATOBLASTOMA_CLASSES_UP	6	BLCA,HNSC,KIRP,LIHC,LUAD,SKCM	3	COAD,GBM,LUSC
CAGCTG_V$AP4_Q5	6	BLCA,COAD,KIRC,LAML,LUSC,OV	1	LGG
DODD_NASOPHARYNGEAL_CARCINOMA_UP	6	BLCA,COAD,GBM,LUSC,OV,SKCM	8	BRCA,CESC,HNSC,KIRC,KIRP,LIHC,LUAD,STAD
MODULE_52	6	BLCA,CESC,KIRP,LGG,LIHC,LUAD	0
CHARAFE_BREAST_CANCER_LUMINAL_VS_MESENCHYMAL_DN	6	BLCA,CESC,GBM,LGG,OV,STAD	0
WONG_ADULT_TISSUE_STEM_MODULE	6	BLCA,CESC,GBM,LAML,LGG,STAD	3	KIRC,KIRP,LUAD
WEI_MYCN_TARGETS_WITH_E_BOX	6	BLCA,BRCA,HNSC,LAML,LIHC,SKCM	3	COAD,LUSC,OV
PILON_KLF1_TARGETS_DN	6	BLCA,BRCA,HNSC,LAML,LGG,LIHC	7	CESC,COAD,GBM,KIRC,LAML,OV,STAD
DIAZ_CHRONIC_MEYLOGENOUS_LEUKEMIA_UP	6	BLCA,BRCA,HNSC,LAML,LGG,LIHC	5	COAD,GBM,KIRC,LUSC,OV
LIAO_METASTASIS	5	KIRC,LAML,LGG,LIHC,SKCM	0
PATIL_LIVER_CANCER	5	KIRC,KIRP,LIHC,LUAD,SKCM	2	LAML,LUSC
LEE_BMP2_TARGETS_UP	5	GBM,LGG,LUSC,OV,STAD	4	BRCA,KIRC,KIRP,LUAD
SMID_BREAST_CANCER_LUMINAL_B_DN	5	GBM,LAML,LUSC,SKCM,STAD	4	CESC,HNSC,OV,SKCM
TTGTTT_V$FOXO4_01	5	GBM,HNSC,LUSC,OV,STAD	7	GBM,KIRC,KIRP,LAML,LGG,LIHC,OV
MULTICELLULAR_ORGANISMAL_DEVELOPMENT	5	COAD,KIRC,LUSC,OV,STAD	1	LIHC
MODULE_5	5	CESC,GBM,LAML,LGG,LUSC	2	LUAD,SKCM
FULCHER_INFLAMMATORY_RESPONSE_LECTIN_VS_LPS_UP	5	CESC,GBM,LAML,LGG,LIHC	0
NABA_MATRISOME_ASSOCIATED	5	CESC,COAD,LUSC,OV,STAD	0
ANATOMICAL_STRUCTURE_DEVELOPMENT	5	CESC,COAD,LUSC,OV,STAD	0
WONG_EMBRYONIC_STEM_CELL_CORE	5	BRCA,KIRP,LIHC,LUAD,SKCM	2	GBM,LUSC
SOTIRIOU_BREAST_CANCER_GRADE_1_VS_3_UP	5	BRCA,KIRP,LIHC,LUAD,SKCM	0
MODULE_54	5	BRCA,KIRP,LIHC,LUAD,SKCM	3	CESC,COAD,LUSC
PUJANA_BRCA2_PCC_NETWORK	5	BRCA,KIRC,KIRP,LIHC,LUAD	4	CESC,COAD,GBM,LAML
NUYTTEN_EZH2_TARGETS_DN	5	BRCA,KIRC,KIRP,LIHC,LUAD	6	CESC,COAD,GBM,KIRC,LAML,LUSC
DUTERTRE_ESTRADIOL_RESPONSE_24HR_UP	5	BRCA,KIRC,KIRP,LIHC,LUAD	2	CESC,LUSC
BLUM_RESPONSE_TO_SALIRASIB_DN	5	BRCA,KIRC,KIRP,LIHC,LUAD	1	COAD
GOBERT_OLIGODENDROCYTE_DIFFERENTIATION_DN	5	BLCA,LAML,LGG,OV,STAD	5	KIRC,KIRP,LAML,LGG,LUAD
MODULE_38	5	BLCA,LAML,LGG,LUSC,OV	0
MODULE_18	5	BLCA,KIRP,LGG,LIHC,LUAD	0
KOINUMA_TARGETS_OF_SMAD2_OR_SMAD3	5	BLCA,HNSC,LGG,OV,STAD	0
KRIGE_RESPONSE_TO_TOSEDOSTAT_24HR_DN	5	BLCA,HNSC,LAML,LIHC,SKCM	5	CESC,GBM,LGG,LUSC,STAD
JOHNSTONE_PARVB_TARGETS_3_UP	5	BLCA,GBM,LGG,LUSC,OV	1	BRCA
CUI_TCF21_TARGETS_2_DN	5	BLCA,CESC,LGG,LUSC,STAD	2	KIRC,LAML
BRUINS_UVC_RESPONSE_LATE	5	BLCA,CESC,HNSC,LGG,OV	2	LUSC,OV
CHICAS_RB1_TARGETS_CONFLUENT	5	BLCA,CESC,GBM,LGG,STAD	0
DELYS_THYROID_CANCER_UP	5	BLCA,CESC,GBM,LGG,LUSC	0
REN_ALVEOLAR_RHABDOMYOSARCOMA_DN	5	BLCA,CESC,GBM,HNSC,LGG	1	LAML
BIOPOLYMER_METABOLIC_PROCESS	5	BLCA,BRCA,LAML,LIHC,OV	7	BLCA,COAD,GBM,LAML,LUSC,OV,STAD
LEE_BMP2_TARGETS_DN	5	BLCA,BRCA,HNSC,LIHC,SKCM	3	COAD,GBM,LUSC
BLALOCK_ALZHEIMERS_DISEASE_DN	5	BLCA,BRCA,GBM,HNSC,SKCM	6	COAD,KIRC,KIRP,LGG,LUSC,OV
FOURNIER_ACINAR_DEVELOPMENT_LATE_2	4	KIRP,LIHC,LUAD,SKCM	1	COAD
BASAKI_YBX1_TARGETS_UP	4	KIRP,LIHC,LUAD,SKCM	0
MODULE_118	4	KIRP,LGG,LIHC,LUAD	1	CESC
GOLDRATH_ANTIGEN_RESPONSE	4	KIRP,LAML,LGG,LUAD	1	CESC
KIM_BIPOLAR_DISORDER_OLIGODENDROCYTE_DENSITY_CORR_UP	4	HNSC,LAML,OV,SKCM	5	BRCA,CESC,COAD,KIRP,LGG
TARTE_PLASMA_CELL_VS_PLASMABLAST_DN	4	HNSC,KIRP,LIHC,LUAD	1	COAD
MODULE_2	4	GBM,LGG,LUSC,STAD	0
MODULE_84	4	GBM,LAML,LGG,LUSC	4	BRCA,HNSC,OV,SKCM
POOLA_INVASIVE_BREAST_CANCER_UP	4	GBM,KIRP,LIHC,LUAD	3	CESC,OV,SKCM
GCANCTGNY_V$MYOD_Q6	4	COAD,LAML,OV,STAD	2	LGG,LUAD
RYTTCCTG_V$ETS2_B	4	COAD,LAML,LUSC,OV	3	CESC,HNSC,STAD
BOQUEST_STEM_CELL_CULTURED_VS_FRESH_UP	4	CESC,LIHC,LUSC,STAD	2	KIRC,LUAD
GOZGIT_ESR1_TARGETS_DN	4	CESC,GBM,LGG,STAD	1	LUAD
KINSEY_TARGETS_OF_EWSR1_FLII_FUSION_DN	4	CESC,COAD,LUSC,STAD	1	LUAD
ZHANG_TLX_TARGETS_60HR_DN	4	BRCA,KIRP,LIHC,LUAD	1	LUSC
ZHANG_TLX_TARGETS_36HR_DN	4	BRCA,KIRP,LIHC,LUAD	0
WINNEPENNINCKX_MELANOMA_METASTASIS_UP	4	BRCA,KIRP,LIHC,LUAD	0
VECCHI_GASTRIC_CANCER_EARLY_UP	4	BRCA,KIRP,LIHC,LUAD	0
ROSTY_CERVICAL_CANCER_PROLIFERATION_CLUSTER	4	BRCA,KIRP,LIHC,LUAD	0
MARKEY_RB1_ACUTE_LOF_DN	4	BRCA,KIRP,LIHC,LUAD	1	CESC
LINDGREN_BLADDER_CANCER_CLUSTER_3_UP	4	BRCA,KIRP,LIHC,LUAD	1	CESC
KOBAYASHI_EGFR_SIGNALING_24HR_DN	4	BRCA,KIRP,LIHC,LUAD	1	CESC
JOHNSTONE_PARVB_TARGETS_3_DN	4	BRCA,KIRP,LIHC,LUAD	5	COAD,GBM,LAML,LUSC,OV
HOFFMANN_LARGE_TO_SMALL_PRE_BII_LYMPHOCYTE_UP	4	BRCA,KIRP,LIHC,LUAD	0
CHIANG_LIVER_CANCER_SUBCLASS_PROLIFERATION_UP	4	BRCA,KIRP,LIHC,LUAD	2	COAD,LUSC
BIDUS_METASTASIS_UP	4	BRCA,KIRP,LIHC,LUAD	0
BENPORATH_PROLIFERATION	4	BRCA,KIRP,LIHC,LUAD	1	LUSC
SENGUPTA_NASOPHARYNGEAL_CARCINOMA_UP	4	BRCA,KIRP,LGG,LUAD	1	LUSC
WEST_ADRENOCORTICAL_TUMOR_UP	4	BRCA,KIRP,LAML,LUAD	1	COAD
BENPORATH_ES_1	4	BRCA,KIRC,LIHC,LUAD	3	GBM,LUSC,OV
NUYTTEN_NIPP1_TARGETS_DN	4	BRCA,CESC,HNSC,LGG	5	COAD,GBM,KIRC,LAML,LUSC
AACTTT_UNKNOWN	4	BLCA,LGG,OV,STAD	6	GBM,KIRC,LAML,LIHC,LUSC,OV
TGGAAA_V$NFAT_Q4_01	4	BLCA,LGG,LUSC,STAD	7	GBM,KIRP,LAML,LGG,LUAD,LUSC,OV
BENPORATH_NANOG_TARGETS	4	BLCA,HNSC,OV,STAD	3	GBM,KIRC,LUSC
PENG_GLUTAMINE_DEPRIVATION_DN	4	BLCA,HNSC,LIHC,SKCM	2	COAD,GBM
DANG_BOUND_BY_MYC	4	BLCA,HNSC,LIHC,SKCM	2	COAD,STAD
LOPEZ_MBD_TARGETS	4	BLCA,HNSC,LAML,SKCM	1	CESC
PROTEIN_METABOLIC_PROCESS	4	BLCA,HNSC,LAML,LGG	4	LAML,LUSC,OV,STAD
CELLULAR_PROTEIN_METABOLIC_PROCESS	4	BLCA,HNSC,LAML,LGG	3	LAML,OV,STAD
CELLULAR_MACROMOLECULE_METABOLIC_PROCESS	4	BLCA,HNSC,LAML,LGG	3	LAML,OV,STAD
TTANTCA_UNKNOWN	4	BLCA,COAD,LGG,OV	3	LAML,LGG,LUSC
LIM_MAMMARY_STEM_CELL_UP	4	BLCA,CESC,OV,STAD	0
PASINI_SUZ12_TARGETS_DN	4	BLCA,CESC,LGG,STAD	0
MILI_PSEUDOPODIA_CHEMOTAXIS_DN	4	BLCA,CESC,HNSC,STAD	1	STAD
SENESE_HDAC1_TARGETS_UP	4	BLCA,CESC,HNSC,LGG	1	OV
BROWNE_HCMV_INFECTION_48HR_DN	4	BLCA,CESC,GBM,STAD	0
DACOSTA_UV_RESPONSE_VIA_ERCC3_DN	4	BLCA,BRCA,LGG,STAD	2	GBM,LAML
MITSIADES_RESPONSE_TO_APLIDIN_DN	4	BLCA,BRCA,KIRP,LUAD	0
GRAESSMANN_APOPTOSIS_BY_DOXORUBICIN_DN	4	BLCA,BRCA,HNSC,LGG	5	COAD,GBM,LAML,LUSC,OV
ACEVEDO_LIVER_CANCER_UP	4	BLCA,BRCA,CESC,HNSC	3	COAD,LUSC,OV
DAVICIONI_TARGETS_OF_PAX_FOXO1_FUSIONS_UP	3	LGG,OV,STAD	0
MODULE_1	3	LGG,LUSC,STAD	0
CHICAS_RB1_TARGETS_GROWING	3	KIRP,LUAD,STAD	0
ZHOU_CELL_CYCLE_GENES_IN_IR_RESPONSE_24HR	3	KIRP,LIHC,LUAD	1	CESC
WHITFIELD_CELL_CYCLE_G2_M	3	KIRP,LIHC,LUAD	0
SARRIO_EPITHELIAL_MESENCHYMAL_TRANSITION_UP	3	KIRP,LIHC,LUAD	0
RHODES_UNDIFFERENTIATED_CANCER	3	KIRP,LIHC,LUAD	0
NAKAYAMA_SOFT_TISSUE_TUMORS_PCA2_UP	3	KIRP,LIHC,LUAD	0
MORI_IMMATURE_B_LYMPHOCYTE_DN	3	KIRP,LIHC,LUAD	0
LI_WILMS_TUMOR_VS_FETAL_KIDNEY_1_DN	3	KIRP,LIHC,LUAD	0
KONG_E2F3_TARGETS	3	KIRP,LIHC,LUAD	0
KIM_WT1_TARGETS_DN	3	KIRP,LIHC,LUAD	2	GBM,OV
HORIUCHI_WTAP_TARGETS_DN	3	KIRP,LIHC,LUAD	2	CESC,COAD
GRAHAM_CML_DIVIDING_VS_NORMAL_QUIESCENT_UP	3	KIRP,LIHC,LUAD	2	COAD,LUSC
CROONQUIST_IL6_DEPRIVATION_DN	3	KIRP,LIHC,LUAD	0
CHANG_CYCLING_GENES	3	KIRP,LIHC,LUAD	1	LUSC
WANG_RESPONSE_TO_GSK3_INHIBITOR_SB216763_DN	3	KIRP,LAML,LUAD	0
MODULE_53	3	KIRP,LAML,LIHC	0
MODULE_98	3	KIRC,LIHC,LUAD	3	CESC,COAD,GBM
MODULE_198	3	KIRC,LIHC,LUAD	0
RHEIN_ALL_GLUCOCORTICOID_THERAPY_DN	3	HNSC,LUAD,SKCM	2	COAD,LUSC
BAELDE_DIABETIC_NEPHROPATHY_DN	3	HNSC,LGG,STAD	1	LAML
KRIGE_RESPONSE_TO_TOSEDOSTAT_6HR_DN	3	HNSC,LAML,SKCM	6	CESC,GBM,LGG,LUAD,LUSC,STAD
KIM_ALL_DISORDERS_OLIGODENDROCYTE_NUMBER_CORR_UP	3	HNSC,LAML,SKCM	5	BRCA,CESC,KIRP,LGG,LUAD
TGACCTY_V$ERR1_Q2	3	GBM,OV,SKCM	4	BLCA,KIRP,LGG,LIHC
MODULE_88	3	GBM,LUSC,STAD	4	KIRC,KIRP,LIHC,LUAD
MODULE_55	3	GBM,LUSC,STAD	4	KIRC,KIRP,LIHC,LUAD
WANG_SMARCE1_TARGETS_UP	3	GBM,LGG,STAD	0
SMID_BREAST_CANCER_NORMAL_LIKE_UP	3	GBM,LAML,LUSC	7	BRCA,CESC,HNSC,LIHC,LUAD,OV,SKCM
MODULE_45	3	GBM,LAML,LGG	5	BRCA,HNSC,LUAD,SKCM,STAD
BENPORATH_SUZ12_TARGETS	3	COAD,OV,STAD	2	KIRC,LGG
BENPORATH_ES_WITH_H3K27ME3	3	COAD,OV,STAD	2	KIRC,LGG
TGTTTGY_V$HNF3_Q6	3	COAD,LUSC,OV	2	LGG,LUAD
SYSTEM_DEVELOPMENT	3	COAD,LUSC,OV	0
ZWANG_TRANSIENTLY_UP_BY_2ND_EGF_PULSE_ONLY	3	COAD,GBM,STAD	5	CESC,HNSC,LGG,LIHC,LUAD
ONDER_CDH1_TARGETS_2_UP	3	CESC,OV,STAD	0
DUTERTRE_ESTRADIOL_RESPONSE_24HR_DN	3	CESC,OV,STAD	0
REACTOME_HEMOSTASIS	3	CESC,LUSC,STAD	0
SCHUETZ_BREAST_CANCER_DUCTAL_INVASIVE_UP	3	CESC,LGG,STAD	1	SKCM
KONDO_EZH2_TARGETS	3	CESC,LGG,STAD	0
MIYAGAWA_TARGETS_OF_EWSR1_ETS_FUSIONS_DN	3	CESC,HNSC,STAD	0
FLECHNER_BIOPSY_KIDNEY_TRANSPLANT_OK_VS_DONOR_UP	3	CESC,HNSC,LGG	3	COAD,KIRC,LAML
PEDERSEN_TARGETS_OF_611CTF_ISOFORM_OF_ERBB2	3	CESC,GBM,STAD	0
RODWELL_AGING_KIDNEY_NO_BLOOD_UP	3	CESC,GBM,LGG	0
HORIUCHI_WTAP_TARGETS_UP	3	CESC,GBM,LGG	1	KIRC
HIRSCH_CELLULAR_TRANSFORMATION_SIGNATURE_UP	3	CESC,GBM,LGG	1	COAD
PENG_RAPAMYCIN_RESPONSE_DN	3	BRCA,LIHC,SKCM	1	COAD
MOOTHA_HUMAN_MITODB_6_2002	3	BRCA,LAML,SKCM	6	CESC,COAD,KIRC,KIRP,LGG,LIHC
ZHENG_GLIOBLASTOMA_PLASTICITY_UP	3	BRCA,KIRP,LUAD	0
SHEPARD_CRUSH_AND_BURN_MUTANT_DN	3	BRCA,KIRP,LUAD	0
REACTOME_CELL_CYCLE	3	BRCA,KIRP,LUAD	0
ODONNELL_TFRC_TARGETS_DN	3	BRCA,KIRP,LUAD	0
FUJII_YBX1_TARGETS_DN	3	BRCA,KIRP,LUAD	2	CESC,LUSC
CHEMNITZ_RESPONSE_TO_PROSTAGLANDIN_E2_UP	3	BRCA,KIRP,LUAD	0
AFFAR_YY1_TARGETS_DN	3	BRCA,KIRP,LUAD	0
SCGGAAGY_V$ELK1_02	3	BRCA,KIRC,SKCM	4	GBM,LGG,LUSC,STAD
NUCLEOBASENUCLEOSIDENUCLEOTIDE_AND_NUCLEIC_ACID_METABOLIC_PROCESS	3	BRCA,KIRC,LIHC	2	GBM,LUSC
CELL_CYCLE_GO_0007049	3	BRCA,KIRC,KIRP	0
GRADE_COLON_AND_RECTAL_CANCER_UP	3	BRCA,HNSC,SKCM	0
MILI_PSEUDOPODIA_HAPTOTAXIS_UP	3	BRCA,HNSC,LIHC	1	OV
BORCZUK_MALIGNANT_MESOTHELIOMA_UP	3	BRCA,HNSC,LIHC	1	COAD
BUYTAERT_PHOTODYNAMIC_THERAPY_STRESS_UP	3	BRCA,CESC,COAD	1	LAML
MODULE_66	3	BLCA,LUSC,STAD	3	HNSC,LGG,LUAD
MODULE_137	3	BLCA,LUSC,STAD	3	HNSC,LGG,LUAD
MODULE_11	3	BLCA,LUSC,STAD	3	HNSC,LGG,LUAD
MODULE_100	3	BLCA,LUSC,STAD	3	HNSC,LGG,LUAD
LINDGREN_BLADDER_CANCER_CLUSTER_2B	3	BLCA,LGG,LUSC	1	HNSC
BOYAULT_LIVER_CANCER_SUBCLASS_G3_UP	3	BLCA,HNSC,LIHC	1	COAD
RICKMAN_TUMOR_DIFFERENTIATED_WELL_VS_POORLY_DN	3	BLCA,CESC,SKCM	0
SENESE_HDAC3_TARGETS_UP	3	BLCA,CESC,LGG	0
TIEN_INTESTINE_PROBIOTICS_24HR_UP	3	BLCA,BRCA,SKCM	3	COAD,LUSC,OV
OSMAN_BLADDER_CANCER_UP	3	BLCA,BRCA,LGG	1	GBM
SPIELMAN_LYMPHOBLAST_EUROPEAN_VS_ASIAN_DN	3	BLCA,BRCA,HNSC	2	COAD,OV
SCHLOSSER_MYC_TARGETS_REPRESSED_BY_SERUM	3	BLCA,BRCA,HNSC	0
ENK_UV_RESPONSE_KERATINOCYTE_DN	3	BLCA,BRCA,HNSC	1	LAML
FLECHNER_BIOPSY_KIDNEY_TRANSPLANT_REJECTED_VS_OK_DN	2	SKCM,STAD	5	COAD,KIRC,KIRP,LAML,LUAD
LIU_PROSTATE_CANCER_DN	2	OV,STAD	0
CTGCAGY_UNKNOWN	2	OV,STAD	2	HNSC,LGG
PEREZ_TP53_TARGETS	2	OV,SKCM	7	BLCA,CESC,HNSC,LAML,LIHC,LUAD,STAD
ENK_UV_RESPONSE_KERATINOCYTE_UP	2	OV,SKCM	1	BRCA
DOUGLAS_BMI1_TARGETS_UP	2	OV,SKCM	0
AGUIRRE_PANCREATIC_CANCER_COPY_NUMBER_UP	2	OV,SKCM	0
VECCHI_GASTRIC_CANCER_EARLY_DN	2	LUSC,STAD	1	LUAD
SWEET_LUNG_CANCER_KRAS_DN	2	LUSC,STAD	0
NAKAYAMA_SOFT_TISSUE_TUMORS_PCA2_DN	2	LUSC,STAD	1	LIHC
MODULE_19	2	LUSC,STAD	1	KIRC
MODULE_12	2	LUSC,STAD	0
KEGG_COMPLEMENT_AND_COAGULATION_CASCADES	2	LUSC,STAD	0
HSIAO_LIVER_SPECIFIC_GENES	2	LUSC,STAD	2	KIRC,LIHC
YOSHIMURA_MAPK8_TARGETS_UP	2	LUSC,OV	7	BRCA,HNSC,KIRC,KIRP,LGG,LIHC,LUAD
SHEDDEN_LUNG_CANCER_GOOD_SURVIVAL_A4	2	LUSC,OV	2	KIRP,LUAD
chr1p34	2	LIHC,SKCM	0
WINTER_HYPOXIA_UP	2	LIHC,SKCM	0
PENG_LEUCINE_DEPRIVATION_DN	2	LIHC,SKCM	1	COAD
MANALO_HYPOXIA_DN	2	LIHC,SKCM	0
MODULE_252	2	LIHC,LUAD	0
BOQUEST_STEM_CELL_UP	2	LGG,STAD	0
RTAAACA_V$FREAC2_01	2	LGG,OV	2	LAML,LGG
MASSARWEH_TAMOXIFEN_RESISTANCE_UP	2	LGG,OV	2	KIRC,KIRP
PICCALUGA_ANGIOIMMUNOBLASTIC_LYMPHOMA_UP	2	LGG,LUSC	0
FULCHER_INFLAMMATORY_RESPONSE_LECTIN_VS_LPS_DN	2	LGG,LUSC	1	SKCM
CHYLA_CBFA2T3_TARGETS_UP	2	LGG,LUSC	1	SKCM
STEIN_ESRRA_TARGETS_UP	2	LAML,SKCM	5	COAD,KIRC,KIRP,LIHC,STAD
STEIN_ESRRA_TARGETS	2	LAML,SKCM	5	COAD,KIRC,KIRP,LIHC,STAD
PARENT_MTOR_SIGNALING_UP	2	LAML,SKCM	1	KIRP
BUYTAERT_PHOTODYNAMIC_THERAPY_STRESS_DN	2	LAML,SKCM	3	CESC,KIRP,LUSC
MODULE_60	2	LAML,LUSC	4	BRCA,HNSC,LIHC,LUAD
MODULE_44	2	LAML,LUSC	4	BRCA,HNSC,OV,SKCM
KRIEG_HYPOXIA_NOT_VIA_KDM3A	2	LAML,LUAD	0
MODULE_16	2	LAML,LIHC	1	CESC
MARSON_BOUND_BY_FOXP3_UNSTIMULATED	2	LAML,LGG	5	CESC,COAD,GBM,LUSC,STAD
ZHOU_CELL_CYCLE_GENES_IN_IR_RESPONSE_6HR	2	KIRP,LUAD	1	CESC
ZHAN_MULTIPLE_MYELOMA_PR_UP	2	KIRP,LUAD	0
WHITEFORD_PEDIATRIC_CANCER_MARKERS	2	KIRP,LUAD	0
TANG_SENESCENCE_TP53_TARGETS_DN	2	KIRP,LUAD	0
MORI_LARGE_PRE_BII_LYMPHOCYTE_UP	2	KIRP,LUAD	0
MISSIAGLIA_REGULATED_BY_METHYLATION_DN	2	KIRP,LUAD	1	CESC
LINDGREN_BLADDER_CANCER_CLUSTER_1_DN	2	KIRP,LUAD	1	STAD
LE_EGR2_TARGETS_UP	2	KIRP,LUAD	0
LEE_EARLY_T_LYMPHOCYTE_UP	2	KIRP,LUAD	1	COAD
KANG_DOXORUBICIN_RESISTANCE_UP	2	KIRP,LUAD	0
GRAHAM_NORMAL_QUIESCENT_VS_NORMAL_DIVIDING_DN	2	KIRP,LUAD	1	CESC
GAVIN_FOXP3_TARGETS_CLUSTER_P6	2	KIRP,LUAD	0
CROONQUIST_NRAS_SIGNALING_DN	2	KIRP,LUAD	0
BURTON_ADIPOGENESIS_3	2	KIRP,LUAD	0
chr12q13	2	KIRC,SKCM	0
WAKABAYASHI_ADIPOGENESIS_PPARG_RXRA_BOUND_8D	2	KIRC,SKCM	4	COAD,KIRC,KIRP,STAD
GRADE_COLON_CANCER_UP	2	KIRC,SKCM	3	CESC,GBM,STAD
BHAT_ESR1_TARGETS_VIA_AKT1_UP	2	KIRC,SKCM	0
chr17q21	2	KIRC,OV	0
GRAESSMANN_APOPTOSIS_BY_DOXORUBICIN_UP	2	KIRC,OV	7	BRCA,CESC,COAD,KIRP,LIHC,LUAD,STAD
FERREIRA_EWINGS_SARCOMA_UNSTABLE_VS_STABLE_UP	2	KIRC,LUAD	0
COLINA_TARGETS_OF_4EBP1_AND_4EBP2	2	KIRC,LIHC	0
KRIGE_RESPONSE_TO_TOSEDOSTAT_24HR_UP	2	KIRC,LGG	1	LAML
SPIELMAN_LYMPHOBLAST_EUROPEAN_VS_ASIAN_UP	2	KIRC,LAML	2	BRCA,CESC
TOYOTA_TARGETS_OF_MIR34B_AND_MIR34C	2	KIRC,KIRP	0
M_PHASE	2	KIRC,KIRP	0
MITOTIC_CELL_CYCLE	2	KIRC,KIRP	0
CELL_CYCLE_PROCESS	2	KIRC,KIRP	0
CELL_CYCLE_PHASE	2	KIRC,KIRP	0
KIM_ALL_DISORDERS_CALB1_CORR_UP	2	HNSC,STAD	2	COAD,LGG
STARK_PREFRONTAL_CORTEX_22Q11_DELETION_DN	2	HNSC,SKCM	4	CESC,COAD,LGG,LUSC
MOHANKUMAR_TLX1_TARGETS_UP	2	HNSC,SKCM	1	COAD
PASQUALUCCI_LYMPHOMA_BY_GC_STAGE_UP	2	HNSC,LUSC	1	OV
RUIZ_TNC_TARGETS_DN	2	HNSC,LUAD	0
MODULE_8	2	HNSC,LIHC	2	COAD,OV
CHIANG_LIVER_CANCER_SUBCLASS_UNANNOTATED_DN	2	HNSC,LIHC	1	COAD
CHEBOTAEV_GR_TARGETS_DN	2	GBM,STAD	0
MEISSNER_NPC_HCP_WITH_H3K4ME2	2	GBM,OV	1	LGG
ZHANG_TLX_TARGETS_60HR_UP	2	GBM,LUSC	1	LUAD
VERHAAK_AML_WITH_NPM1_MUTATED_UP	2	GBM,LUSC	0
MODULE_75	2	GBM,LUSC	3	HNSC,OV,SKCM
MODULE_6	2	GBM,LUSC	1	LUAD
MODULE_46	2	GBM,LUSC	4	CESC,HNSC,OV,SKCM
MCLACHLAN_DENTAL_CARIES_UP	2	GBM,LUSC	1	SKCM
MARTENS_TRETINOIN_RESPONSE_UP	2	GBM,LUSC	2	BRCA,LGG
LENAOUR_DENDRITIC_CELL_MATURATION_UP	2	GBM,LUSC	0
FEVR_CTNNB1_TARGETS_UP	2	GBM,LUSC	1	STAD
VERHAAK_GLIOBLASTOMA_MESENCHYMAL	2	GBM,LGG	1	BRCA
RUTELLA_RESPONSE_TO_HGF_UP	2	GBM,LGG	1	OV
LI_INDUCED_T_TO_NATURAL_KILLER_UP	2	GBM,LGG	1	LIHC
LIEN_BREAST_CARCINOMA_METAPLASTIC_VS_DUCTAL_UP	2	GBM,LGG	0
CHICAS_RB1_TARGETS_SENESCENT	2	GBM,LGG	2	GBM,OV
ACEVEDO_FGFR1_TARGETS_IN_PROSTATE_CANCER_MODEL_UP	2	GBM,LGG	0
RODWELL_AGING_KIDNEY_UP	2	GBM,LAML	2	BRCA,SKCM
QI_PLASMACYTOMA_UP	2	GBM,LAML	3	BRCA,HNSC,STAD
MIKKELSEN_ES_ICP_WITH_H3K4ME3	2	GBM,LAML	1	KIRP
MARTENS_BOUND_BY_PML_RARA_FUSION	2	GBM,LAML	5	BRCA,HNSC,LIHC,LUAD,STAD
MARKEY_RB1_ACUTE_LOF_UP	2	GBM,LAML	2	BRCA,SKCM
SWEET_LUNG_CANCER_KRAS_UP	2	GBM,HNSC	1	LUAD
ONDER_CDH1_TARGETS_2_DN	2	GBM,HNSC	0
CAGGTA_V$AREB6_01	2	COAD,STAD	0
chr9q34	2	COAD,SKCM	0
chr2p13	2	COAD,OV	0
MIKKELSEN_MEF_HCP_WITH_H3K27ME3	2	COAD,OV	1	LGG
MEISSNER_NPC_HCP_WITH_H3K4ME2_AND_H3K27ME3	2	COAD,OV	1	LGG
HADDAD_B_LYMPHOCYTE_PROGENITOR	2	COAD,OV	4	BLCA,CESC,HNSC,LAML
ATF2_S_UP.V1_DN	2	COAD,OV	0
V$OCT1_Q6	2	COAD,LUSC	0
MIKKELSEN_MCV6_HCP_WITH_H3K27ME3	2	COAD,LUSC	1	LGG
MODULE_13	2	COAD,LAML	2	CESC,KIRP
V$COUP_DR1_Q6	2	COAD,KIRC	0
GINESTIER_BREAST_CANCER_ZNF217_AMPLIFIED_DN	2	COAD,KIRC	3	BLCA,GBM,STAD
HELLER_HDAC_TARGETS_SILENCED_BY_METHYLATION_UP	2	COAD,GBM	1	LIHC
YAMAZAKI_TCEB3_TARGETS_UP	2	CESC,STAD	1	OV
PILON_KLF1_TARGETS_UP	2	CESC,STAD	0
DANG_REGULATED_BY_MYC_DN	2	CESC,OV	0
VART_KSHV_INFECTION_ANGIOGENIC_MARKERS_UP	2	CESC,LUSC	0
PEDERSEN_METASTASIS_BY_ERBB2_ISOFORM_7	2	CESC,LUSC	0
MODULE_324	2	CESC,LUSC	0
NUYTTEN_NIPP1_TARGETS_UP	2	CESC,LGG	2	LAML,OV
WINTER_HYPOXIA_METAGENE	2	CESC,HNSC	0
SEIDEN_ONCOGENESIS_BY_MET	2	CESC,HNSC	0
GHANDHI_BYSTANDER_IRRADIATION_UP	2	CESC,GBM	0
BRUINS_UVC_RESPONSE_VIA_TP53_GROUP_B	2	CESC,GBM	0
MOOTHA_PGC	2	BRCA,SKCM	1	LIHC
ZHANG_TLX_TARGETS_UP	2	BRCA,LUAD	0
REACTOME_CELL_CYCLE_MITOTIC	2	BRCA,LUAD	1	CESC
ZHANG_BREAST_CANCER_PROGENITORS_UP	2	BRCA,LIHC	2	GBM,LUSC
SENGUPTA_NASOPHARYNGEAL_CARCINOMA_WITH_LMP1_UP	2	BRCA,LGG	1	LAML
PYEON_CANCER_HEAD_AND_NECK_VS_CERVICAL_UP	2	BRCA,KIRC	0
SCHLOSSER_SERUM_RESPONSE_DN	2	BRCA,HNSC	4	COAD,KIRC,LAML,OV
HAMAI_APOPTOSIS_VIA_TRAIL_UP	2	BRCA,HNSC	4	KIRC,LAML,LUSC,OV
GARY_CD5_TARGETS_DN	2	BRCA,HNSC	2	COAD,LUSC
GGGACCA,MIR-133A,MIR-133B	2	BRCA,COAD	0
TBK1.DF_UP	2	BLCA,LGG	0
LINDGREN_BLADDER_CANCER_CLUSTER_2A_DN	2	BLCA,LGG	0
MATSUDA_NATURAL_KILLER_DIFFERENTIATION	2	BLCA,LAML	1	SKCM
ONKEN_UVEAL_MELANOMA_UP	2	BLCA,KIRC	0
ROME_INSULIN_TARGETS_IN_MUSCLE_UP	2	BLCA,HNSC	1	COAD
CREIGHTON_ENDOCRINE_THERAPY_RESISTANCE_1	2	BLCA,HNSC	3	BRCA,GBM,LAML
BENPORATH_MYC_MAX_TARGETS	2	BLCA,HNSC	3	COAD,LUSC,STAD
ACEVEDO_LIVER_TUMOR_VS_NORMAL_ADJACENT_TISSUE_UP	2	BLCA,HNSC	3	COAD,LUSC,OV
FORTSCHEGGER_PHF8_TARGETS_DN	2	BLCA,GBM	1	KIRP
HAN_SATB1_TARGETS_DN	2	BLCA,CESC	1	STAD
MONNIER_POSTRADIATION_TUMOR_ESCAPE_UP	2	BLCA,BRCA	0
ZWANG_TRANSIENTLY_UP_BY_1ST_EGF_PULSE_ONLY	1	STAD	8	BLCA,GBM,KIRC,KIRP,LAML,LIHC,LUAD,LUSC
YATGNWAAT_V$OCT_C	1	STAD	0
WOUND_HEALING	1	STAD	0
WAMUNYOKOLI_OVARIAN_CANCER_LMP_DN	1	STAD	0
V$CDC5_01	1	STAD	0
TATAAA_V$TATA_01	1	STAD	1	GBM
SMID_BREAST_CANCER_BASAL_DN	1	STAD	5	BRCA,KIRP,LAML,LIHC,LUAD
SENESE_HDAC1_TARGETS_DN	1	STAD	0
SENESE_HDAC1_AND_HDAC2_TARGETS_DN	1	STAD	0
SCHAEFFER_PROSTATE_DEVELOPMENT_48HR_DN	1	STAD	0
RODRIGUES_THYROID_CARCINOMA_ANAPLASTIC_DN	1	STAD	5	KIRC,KIRP,LAML,LIHC,LUAD
RIGGI_EWING_SARCOMA_PROGENITOR_UP	1	STAD	1	KIRC
RAF_UP.V1_UP	1	STAD	0
RAF_UP.V1_DN	1	STAD	0
PLASARI_TGFB1_TARGETS_10HR_DN	1	STAD	1	KIRC
NEWMAN_ERCC6_TARGETS_DN	1	STAD	0
MODULE_176	1	STAD	1	KIRC
MODULE_112	1	STAD	1	KIRC
MASSARWEH_TAMOXIFEN_RESISTANCE_DN	1	STAD	0
JAATINEN_HEMATOPOIETIC_STEM_CELL_UP	1	STAD	2	KIRC,LAML
GRUETZMANN_PANCREATIC_CANCER_DN	1	STAD	0
GOZGIT_ESR1_TARGETS_UP	1	STAD	0
ESC_V6.5_UP_LATE.V1_UP	1	STAD	0
CAMP_UP.V1_DN	1	STAD	0
CAIRO_LIVER_DEVELOPMENT_UP	1	STAD	0
CAIRO_HEPATOBLASTOMA_UP	1	STAD	0
WONG_MITOCHONDRIA_GENE_MODULE	1	SKCM	2	CESC,COAD
WIERENGA_STAT5A_TARGETS_GROUP1	1	SKCM	0
WELCSH_BRCA1_TARGETS_DN	1	SKCM	0
WAMUNYOKOLI_OVARIAN_CANCER_LMP_UP	1	SKCM	2	BLCA,STAD
V$SF1_Q6	1	SKCM	2	KIRP,LIHC
TRANSPORT	1	SKCM	0
REACTOME_TRANSMEMBRANE_TRANSPORT_OF_SMALL_MOLECULES	1	SKCM	0
REACTOME_TCA_CYCLE_AND_RESPIRATORY_ELECTRON_TRANSPORT	1	SKCM	1	CESC
REACTOME_MITOCHONDRIAL_PROTEIN_IMPORT	1	SKCM	0
REACTOME_METABOLISM_OF_PROTEINS	1	SKCM	0
REACTOME_METABOLISM_OF_CARBOHYDRATES	1	SKCM	0
REACTOME_GLUCOSE_METABOLISM	1	SKCM	0
NAKAMURA_TUMOR_ZONE_PERIPHERAL_VS_CENTRAL_UP	1	SKCM	1	COAD
MOOTHA_MITOCHONDRIA	1	SKCM	7	CESC,COAD,KIRP,LGG,LIHC,LUSC,STAD
MODULE_152	1	SKCM	1	CESC
MENSSEN_MYC_TARGETS	1	SKCM	0
MARTENS_TRETINOIN_RESPONSE_DN	1	SKCM	4	BRCA,CESC,LUSC,STAD
KORKOLA_SEMINOMA_UP	1	SKCM	0
KEEN_RESPONSE_TO_ROSIGLITAZONE_UP	1	SKCM	0
KAAB_HEART_ATRIUM_VS_VENTRICLE_DN	1	SKCM	3	KIRC,KIRP,LIHC
FARMER_BREAST_CANCER_BASAL_VS_LULMINAL	1	SKCM	0
ESTABLISHMENT_OF_LOCALIZATION	1	SKCM	1	KIRP
ELVIDGE_HYPOXIA_DN	1	SKCM	0
ELVIDGE_HYPOXIA_BY_DMOG_DN	1	SKCM	0
ELVIDGE_HIF1A_TARGETS_UP	1	SKCM	0
DEBIASI_APOPTOSIS_BY_REOVIRUS_INFECTION_DN	1	SKCM	0
DAIRKEE_TERT_TARGETS_UP	1	SKCM	1	STAD
CHANG_CORE_SERUM_RESPONSE_UP	1	SKCM	1	COAD
BURTON_ADIPOGENESIS_6	1	SKCM	1	KIRC
BURTON_ADIPOGENESIS_5	1	SKCM	0
AMINO_ACID_METABOLIC_PROCESS	1	SKCM	0
AMINO_ACID_AND_DERIVATIVE_METABOLIC_PROCESS	1	SKCM	0
ACEVEDO_NORMAL_TISSUE_ADJACENT_TO_LIVER_TUMOR_DN	1	SKCM	3	BRCA,COAD,LIHC
chr20q11	1	OV	0
chr19q13	1	OV	2	BLCA,GBM
chr17q11	1	OV	0
ZWANG_EGF_INTERVAL_DN	1	OV	0
V$STAT4_01	1	OV	0
V$P53_DECAMER_Q2	1	OV	0
V$LMO2COM_01	1	OV	0
V$HSF_Q6	1	OV	0
V$EGR_Q6	1	OV	0
V$ATF3_Q6	1	OV	0
TRANSCRIPTION	1	OV	1	GBM
TGAYRTCA_V$ATF3_Q6	1	OV	1	LGG
RODRIGUES_THYROID_CARCINOMA_POORLY_DIFFERENTIATED_DN	1	OV	5	KIRC,KIRP,LAML,LIHC,LUAD
NING_CHRONIC_OBSTRUCTIVE_PULMONARY_DISEASE_DN	1	OV	0
NIKOLSKY_BREAST_CANCER_17Q11_Q21_AMPLICON	1	OV	0
NEGATIVE_REGULATION_OF_CELLULAR_PROCESS	1	OV	1	BRCA
NEGATIVE_REGULATION_OF_BIOLOGICAL_PROCESS	1	OV	1	BRCA
NAKAMURA_ADIPOGENESIS_LATE_UP	1	OV	0
NAKAMURA_ADIPOGENESIS_EARLY_UP	1	OV	0
MODULE_41	1	OV	4	CESC,LGG,LIHC,LUAD
MODULE_332	1	OV	0
MODULE_220	1	OV	0
MIKKELSEN_NPC_HCP_WITH_H3K27ME3	1	OV	1	LGG
MEISSNER_NPC_HCP_WITH_H3_UNMETHYLATED	1	OV	2	LUAD,STAD
MEISSNER_BRAIN_HCP_WITH_H3K27ME3	1	OV	0
MARTINEZ_RB1_AND_TP53_TARGETS_DN	1	OV	0
LIN_SILENCED_BY_TUMOR_MICROENVIRONMENT	1	OV	0
KYNG_RESPONSE_TO_H2O2_VIA_ERCC6	1	OV	0
GTGGGTGK_UNKNOWN	1	OV	0
GTGCCTT,MIR-506	1	OV	0
CREIGHTON_ENDOCRINE_THERAPY_RESISTANCE_5	1	OV	0
CHIARADONNA_NEOPLASTIC_TRANSFORMATION_KRAS_DN	1	OV	0
CCAGGGG,MIR-331	1	OV	0
BENPORATH_OCT4_TARGETS	1	OV	0
ACATTCC,MIR-1,MIR-206	1	OV	0
AACATTC,MIR-409-3P	1	OV	0
AAAYWAACM_V$HFH4_01	1	OV	1	LGG
ZWANG_CLASS_3_TRANSIENTLY_INDUCED_BY_EGF	1	LUSC	0
YATTNATC_UNKNOWN	1	LUSC	0
V$TAL1BETAITF2_01	1	LUSC	0
TONKS_TARGETS_OF_RUNX1_RUNX1T1_FUSION_ERYTHROCYTE_UP	1	LUSC	0
THUM_SYSTOLIC_HEART_FAILURE_UP	1	LUSC	1	SKCM
TAKEDA_TARGETS_OF_NUP98_HOXA9_FUSION_8D_DN	1	LUSC	0
SMIRNOV_CIRCULATING_ENDOTHELIOCYTES_IN_CANCER_UP	1	LUSC	0
SABATES_COLORECTAL_ADENOMA_DN	1	LUSC	0
RIZKI_TUMOR_INVASIVENESS_3D_DN	1	LUSC	0
RESPONSE_TO_WOUNDING	1	LUSC	0
REACTOME_RESPONSE_TO_ELEVATED_PLATELET_CYTOSOLIC_CA2_	1	LUSC	0
PEDRIOLI_MIR31_TARGETS_DN	1	LUSC	2	LUAD,OV
ODONNELL_TFRC_TARGETS_UP	1	LUSC	1	HNSC
NIELSEN_GIST_AND_SYNOVIAL_SARCOMA_DN	1	LUSC	0
NAKAYAMA_SOFT_TISSUE_TUMORS_PCA1_UP	1	LUSC	1	SKCM
MODULE_94	1	LUSC	0
MODULE_24	1	LUSC	1	LIHC
MODULE_23	1	LUSC	4	BRCA,KIRP,LIHC,LUAD
MODULE_131	1	LUSC	0
MODULE_107	1	LUSC	0
MIKKELSEN_MCV6_LCP_WITH_H3K4ME3	1	LUSC	0
JOSEPH_RESPONSE_TO_SODIUM_BUTYRATE_DN	1	LUSC	0
HOSHIDA_LIVER_CANCER_SUBCLASS_S3	1	LUSC	3	KIRC,KIRP,LIHC
FOSTER_TOLERANT_MACROPHAGE_DN	1	LUSC	2	SKCM,STAD
ESC_J1_UP_LATE.V1_UP	1	LUSC	2	KIRC,KIRP
CELL_SURFACE_RECEPTOR_LINKED_SIGNAL_TRANSDUCTION_GO_0007166	1	LUSC	1	HNSC
BOQUEST_STEM_CELL_DN	1	LUSC	0
BIOCARTA_FIBRINOLYSIS_PATHWAY	1	LUSC	0
BAELDE_DIABETIC_NEPHROPATHY_UP	1	LUSC	1	LUAD
ACEVEDO_LIVER_TUMOR_VS_NORMAL_ADJACENT_TISSUE_DN	1	LUSC	3	KIRP,LIHC,LUAD
ACCAATC,MIR-509	1	LUSC	0
WU_APOPTOSIS_BY_CDKN1A_VIA_TP53	1	LUAD	0
WILCOX_RESPONSE_TO_PROGESTERONE_UP	1	LUAD	0
REICHERT_MITOSIS_LIN9_TARGETS	1	LUAD	0
MOLENAAR_TARGETS_OF_CCND1_AND_CDK4_DN	1	LUAD	0
FURUKAWA_DUSP6_TARGETS_PCI35_DN	1	LUAD	0
VANTVEER_BREAST_CANCER_METASTASIS_DN	1	LIHC	0
VANTVEER_BREAST_CANCER_ESR1_DN	1	LIHC	0
SMIRNOV_RESPONSE_TO_IR_6HR_DN	1	LIHC	1	HNSC
SHIPP_DLBCL_VS_FOLLICULAR_LYMPHOMA_UP	1	LIHC	0
PUIFFE_INVASION_INHIBITED_BY_ASCITES_UP	1	LIHC	0
NFE2L2.V2	1	LIHC	1	LUSC
NAKAMURA_CANCER_MICROENVIRONMENT_DN	1	LIHC	0
MODULE_17	1	LIHC	2	COAD,LUSC
LEE_LIVER_CANCER_SURVIVAL_DN	1	LIHC	0
LASTOWSKA_NEUROBLASTOMA_COPY_NUMBER_DN	1	LIHC	4	COAD,KIRP,LGG,STAD
chr1p13	1	LGG	1	OV
ZWANG_CLASS_1_TRANSIENTLY_INDUCED_BY_EGF	1	LGG	0
WANG_CLIM2_TARGETS_UP	1	LGG	0
TORCHIA_TARGETS_OF_EWSR1_FLI1_FUSION_DN	1	LGG	0
TOOKER_GEMCITABINE_RESISTANCE_DN	1	LGG	0
NUTT_GBM_VS_AO_GLIOMA_UP	1	LGG	0
MCBRYAN_PUBERTAL_TGFB1_TARGETS_UP	1	LGG	0
MCBRYAN_PUBERTAL_BREAST_3_4WK_UP	1	LGG	0
LU_AGING_BRAIN_UP	1	LGG	2	KIRC,LAML
LI_WILMS_TUMOR_VS_FETAL_KIDNEY_1_UP	1	LGG	2	KIRC,LAML
HUANG_DASATINIB_RESISTANCE_UP	1	LGG	0
HOSHIDA_LIVER_CANCER_SUBCLASS_S1	1	LGG	0
GRUETZMANN_PANCREATIC_CANCER_UP	1	LGG	0
ENK_UV_RESPONSE_EPIDERMIS_DN	1	LGG	0
DOANE_RESPONSE_TO_ANDROGEN_DN	1	LGG	1	CESC
CAHOY_ASTROGLIAL	1	LGG	0
BROWN_MYELOID_CELL_DEVELOPMENT_UP	1	LGG	0
chr6p21	1	LAML	1	BRCA
YAO_TEMPORAL_RESPONSE_TO_PROGESTERONE_CLUSTER_13	1	LAML	1	BRCA
YAGI_AML_WITH_11Q23_REARRANGED	1	LAML	0
WORSCHECH_TUMOR_EVASION_AND_TOLEROGENICITY_DN	1	LAML	0
WIERENGA_STAT5A_TARGETS_DN	1	LAML	0
WALLACE_PROSTATE_CANCER_RACE_UP	1	LAML	3	LIHC,OV,SKCM
V$TEL2_Q6	1	LAML	0
V$PU1_Q6	1	LAML	0
V$PEA3_Q6	1	LAML	0
V$IRF_Q6	1	LAML	3	BRCA,SKCM,STAD
V$ETS_Q4	1	LAML	1	HNSC
V$ETS1_B	1	LAML	0
V$ELK1_01	1	LAML	0
V$ELF1_Q6	1	LAML	0
V$BACH2_01	1	LAML	0
TONKS_TARGETS_OF_RUNX1_RUNX1T1_FUSION_HSC_DN	1	LAML	0
THEILGAARD_NEUTROPHIL_AT_SKIN_WOUND_DN	1	LAML	0
SMID_BREAST_CANCER_RELAPSE_IN_BONE_DN	1	LAML	0
SHETH_LIVER_CANCER_VS_TXNIP_LOSS_PAM2	1	LAML	0
SANSOM_APC_TARGETS_DN	1	LAML	2	HNSC,KIRC
RGAGGAARY_V$PU1_Q6	1	LAML	1	HNSC
REACTOME_IMMUNE_SYSTEM	1	LAML	5	BRCA,HNSC,OV,SKCM,STAD
PARK_TRETINOIN_RESPONSE_AND_PML_RARA_FUSION	1	LAML	0
MULLIGHAN_MLL_SIGNATURE_2_UP	1	LAML	1	CESC
MULLIGHAN_MLL_SIGNATURE_1_UP	1	LAML	1	BRCA
MODULE_430	1	LAML	0
MODULE_15	1	LAML	0
MGGAAGTG_V$GABP_B	1	LAML	2	GBM,OV
MARSON_FOXP3_TARGETS_UP	1	LAML	0
LU_IL4_SIGNALING	1	LAML	0
LU_EZH2_TARGETS_UP	1	LAML	1	STAD
LEE_DIFFERENTIATING_T_LYMPHOCYTE	1	LAML	1	HNSC
HOLLMANN_APOPTOSIS_VIA_CD40_UP	1	LAML	0
HELLER_HDAC_TARGETS_DN	1	LAML	0
GAVIN_PDE3B_TARGETS	1	LAML	0
GARY_CD5_TARGETS_UP	1	LAML	2	GBM,STAD
FERRANDO_T_ALL_WITH_MLL_ENL_FUSION_UP	1	LAML	0
AMUNDSON_POOR_SURVIVAL_AFTER_GAMMA_RADIATION_8G	1	LAML	0
AMUNDSON_POOR_SURVIVAL_AFTER_GAMMA_RADIATION_2G	1	LAML	0
WHITFIELD_CELL_CYCLE_LITERATURE	1	KIRP	0
WHITFIELD_CELL_CYCLE_G2	1	KIRP	0
M_PHASE_OF_MITOTIC_CELL_CYCLE	1	KIRP	0
MORI_PRE_BI_LYMPHOCYTE_UP	1	KIRP	0
MITOSIS	1	KIRP	0
GAL_LEUKEMIC_STEM_CELL_DN	1	KIRP	0
FARMER_BREAST_CANCER_CLUSTER_2	1	KIRP	0
AMUNDSON_GAMMA_RADIATION_RESPONSE	1	KIRP	0
chr8q24	1	KIRC	0
chr17q25	1	KIRC	0
chr12q24	1	KIRC	0
chr12p13	1	KIRC	0
ZWANG_DOWN_BY_2ND_EGF_PULSE	1	KIRC	1	BLCA
XU_HGF_TARGETS_INDUCED_BY_AKT1_48HR_DN	1	KIRC	0
WHITFIELD_CELL_CYCLE_S	1	KIRC	0
WHITFIELD_CELL_CYCLE_G1_S	1	KIRC	1	BLCA
WAKASUGI_HAVE_ZNF143_BINDING_SITES	1	KIRC	1	LUSC
V$NRF1_Q6	1	KIRC	0
V$AREB6_01	1	KIRC	0
TTGCCAA,MIR-182	1	KIRC	0
THUM_SYSTOLIC_HEART_FAILURE_DN	1	KIRC	0
SHEDDEN_LUNG_CANCER_GOOD_SURVIVAL_A5	1	KIRC	1	CESC
SANSOM_APC_TARGETS_REQUIRE_MYC	1	KIRC	1	CESC
RNA_PROCESSING	1	KIRC	2	COAD,GBM
RESPONSE_TO_ENDOGENOUS_STIMULUS	1	KIRC	0
RESPONSE_TO_DNA_DAMAGE_STIMULUS	1	KIRC	0
REACTOME_ACTIVATION_OF_CHAPERONE_GENES_BY_XBP1S	1	KIRC	0
PYEON_HPV_POSITIVE_TUMORS_UP	1	KIRC	0
PECE_MAMMARY_STEM_CELL_DN	1	KIRC	0
NOUZOVA_TRETINOIN_AND_H4_ACETYLATION	1	KIRC	0
NIKOLSKY_BREAST_CANCER_8Q23_Q24_AMPLICON	1	KIRC	0
NIKOLSKY_BREAST_CANCER_17Q21_Q25_AMPLICON	1	KIRC	1	COAD
MUELLER_PLURINET	1	KIRC	2	COAD,OV
MODULE_486	1	KIRC	0
MODULE_397	1	KIRC	0
MODULE_318	1	KIRC	0
MODULE_205	1	KIRC	1	LUAD
MODULE_124	1	KIRC	0
LAIHO_COLORECTAL_CANCER_SERRATED_DN	1	KIRC	0
KRIGE_RESPONSE_TO_TOSEDOSTAT_6HR_UP	1	KIRC	2	LAML,STAD
KEGG_HOMOLOGOUS_RECOMBINATION	1	KIRC	0
JAK2_DN.V1_DN	1	KIRC	0
GINESTIER_BREAST_CANCER_20Q13_AMPLIFICATION_DN	1	KIRC	1	BLCA
GATTGGY_V$NFY_Q6_01	1	KIRC	6	CESC,LGG,LUAD,LUSC,OV,STAD
ESC_J1_UP_EARLY.V1_DN	1	KIRC	0
DUTERTRE_ESTRADIOL_RESPONSE_6HR_UP	1	KIRC	0
DNA_METABOLIC_PROCESS	1	KIRC	0
CSR_EARLY_UP.V1_DN	1	KIRC	0
CHARAFE_BREAST_CANCER_LUMINAL_VS_BASAL_UP	1	KIRC	2	LIHC,LUAD
CELL_PROLIFERATION_GO_0008283	1	KIRC	0
BONOME_OVARIAN_CANCER_SURVIVAL_SUBOPTIMAL_DEBULKING	1	KIRC	2	KIRC,LAML
AAAGGGA,MIR-204,MIR-211	1	KIRC	0
chrxq22	1	HNSC	0
ZHONG_SECRETOME_OF_LUNG_CANCER_AND_FIBROBLAST	1	HNSC	1	OV
YOSHIMURA_MAPK8_TARGETS_DN	1	HNSC	1	KIRC
WANG_TUMOR_INVASIVENESS_UP	1	HNSC	1	COAD
TTCYRGAA_UNKNOWN	1	HNSC	0
TTCNRGNNNNTTC_V$HSF_Q6	1	HNSC	0
TBK1.DF_DN	1	HNSC	1	LAML
SESTO_RESPONSE_TO_UV_C8	1	HNSC	0
SCHAEFFER_PROSTATE_DEVELOPMENT_48HR_UP	1	HNSC	2	BRCA,KIRP
RICKMAN_METASTASIS_UP	1	HNSC	1	LUSC
PROVENZANI_METASTASIS_UP	1	HNSC	0
MODULE_83	1	HNSC	1	BRCA
MODULE_56	1	HNSC	0
MODULE_245	1	HNSC	0
MODULE_155	1	HNSC	0
MODULE_151	1	HNSC	1	CESC
MODULE_114	1	HNSC	1	CESC
MODULE_102	1	HNSC	0
KIM_WT1_TARGETS_12HR_DN	1	HNSC	0
KIM_MYC_AMPLIFICATION_TARGETS_UP	1	HNSC	0
HSIAO_HOUSEKEEPING_GENES	1	HNSC	1	BRCA
GOTZMANN_EPITHELIAL_TO_MESENCHYMAL_TRANSITION_DN	1	HNSC	1	COAD
DAZARD_RESPONSE_TO_UV_SCC_UP	1	HNSC	1	COAD
CACGTG_V$MYC_Q2	1	HNSC	3	LAML,LUSC,OV
BYSTRYKH_HEMATOPOIESIS_STEM_CELL_QTL_TRANS	1	HNSC	1	LIHC
BILANGES_RAPAMYCIN_SENSITIVE_VIA_TSC1_AND_TSC2	1	HNSC	0
ALONSO_METASTASIS_UP	1	HNSC	0
ZHANG_TLX_TARGETS_36HR_UP	1	GBM	0
WIERENGA_STAT5A_TARGETS_UP	1	GBM	0
V$AML_Q6	1	GBM	0
SERVITJA_ISLET_HNF1A_TARGETS_UP	1	GBM	0
SENESE_HDAC1_AND_HDAC2_TARGETS_UP	1	GBM	0
RUTELLA_RESPONSE_TO_HGF_VS_CSF2RB_AND_IL4_UP	1	GBM	0
OSADA_ASCL1_TARGETS_DN	1	GBM	0
MORI_PRE_BI_LYMPHOCYTE_DN	1	GBM	0
MONNIER_POSTRADIATION_TUMOR_ESCAPE_DN	1	GBM	0
MODULE_64	1	GBM	3	HNSC,LIHC,SKCM
MODULE_117	1	GBM	4	BRCA,HNSC,OV,SKCM
MCLACHLAN_DENTAL_CARIES_DN	1	GBM	2	OV,SKCM
MCDOWELL_ACUTE_LUNG_INJURY_UP	1	GBM	0
MCBRYAN_PUBERTAL_BREAST_4_5WK_UP	1	GBM	1	STAD
LEF1_UP.V1_UP	1	GBM	0
KEGG_LYSOSOME	1	GBM	0
JAATINEN_HEMATOPOIETIC_STEM_CELL_DN	1	GBM	4	BRCA,CESC,LIHC,SKCM
HUANG_FOXA2_TARGETS_DN	1	GBM	0
HARRIS_HYPOXIA	1	GBM	0
GROSS_HYPOXIA_VIA_ELK3_DN	1	GBM	0
GALINDO_IMMUNE_RESPONSE_TO_ENTEROTOXIN	1	GBM	0
DELACROIX_RAR_BOUND_ES	1	GBM	1	STAD
DACOSTA_ERCC3_ALLELE_XPCS_VS_TTD_UP	1	GBM	0
CHIARADONNA_NEOPLASTIC_TRANSFORMATION_KRAS_CDC25_DN	1	GBM	0
CHIARADONNA_NEOPLASTIC_TRANSFORMATION_CDC25_UP	1	GBM	0
CHEMNITZ_RESPONSE_TO_PROSTAGLANDIN_E2_DN	1	GBM	3	KIRC,KIRP,STAD
BOYLAN_MULTIPLE_MYELOMA_C_D_DN	1	GBM	3	HNSC,OV,SKCM
BERENJENO_TRANSFORMED_BY_RHOA_DN	1	GBM	0
AMIT_EGF_RESPONSE_480_HELA	1	GBM	0
ALFANO_MYC_TARGETS	1	GBM	0
chr9q32	1	COAD	0
chr7q22	1	COAD	0
chr7p22	1	COAD	0
chr2q35	1	COAD	0
chr15q24	1	COAD	0
ZHAN_VARIABLE_EARLY_DIFFERENTIATION_GENES_UP	1	COAD	0
WTTGKCTG_UNKNOWN	1	COAD	0
WGGAATGY_V$TEF1_Q6	1	COAD	0
V$ZIC3_01	1	COAD	0
V$ZIC1_01	1	COAD	0
V$NFY_Q6_01	1	COAD	0
V$NF1_Q6_01	1	COAD	0
V$E4F1_Q6	1	COAD	0
V$CREL_01	1	COAD	0
V$CREB_Q4	1	COAD	0
V$CREB_Q2	1	COAD	0
V$CP2_02	1	COAD	0
TARTE_PLASMA_CELL_VS_PLASMABLAST_UP	1	COAD	1	BRCA
TAATTA_V$CHX10_01	1	COAD	1	KIRC
SASSON_RESPONSE_TO_GONADOTROPHINS_UP	1	COAD	0
SASSON_RESPONSE_TO_FORSKOLIN_UP	1	COAD	0
REACTOME_TRANSCRIPTION	1	COAD	1	LUSC
REACTOME_TELOMERE_MAINTENANCE	1	COAD	0
REACTOME_RNA_POL_I_TRANSCRIPTION	1	COAD	0
REACTOME_RNA_POL_I_RNA_POL_III_AND_MITOCHONDRIAL_TRANSCRIPTION	1	COAD	1	LUSC
REACTOME_RNA_POL_I_PROMOTER_OPENING	1	COAD	0
REACTOME_PACKAGING_OF_TELOMERE_ENDS	1	COAD	0
REACTOME_MEIOTIC_SYNAPSIS	1	COAD	0
REACTOME_MEIOTIC_RECOMBINATION	1	COAD	0
REACTOME_DEPOSITION_OF_NEW_CENPA_CONTAINING_NUCLEOSOMES_AT_THE_CENTROMERE	1	COAD	0
REACTOME_AMYLOIDS	1	COAD	0
NIKOLSKY_OVERCONNECTED_IN_BREAST_CANCER	1	COAD	0
NERVOUS_SYSTEM_DEVELOPMENT	1	COAD	1	LGG
NABA_ECM_AFFILIATED	1	COAD	1	LUAD
MODULE_90	1	COAD	0
MODULE_89	1	COAD	0
MODULE_552	1	COAD	0
MODULE_222	1	COAD	0
MODULE_203	1	COAD	0
MODULE_20	1	COAD	0
MODULE_189	1	COAD	0
MODULE_168	1	COAD	0
MODULE_166	1	COAD	0
MODULE_157	1	COAD	0
MODULE_111	1	COAD	0
KRCTCNNNNMANAGC_UNKNOWN	1	COAD	0
KRAS.LUNG.BREAST_UP.V1_DN	1	COAD	0
KRAS.BREAST_UP.V1_DN	1	COAD	0
KRAS.AMP.LUNG_UP.V1_UP	1	COAD	0
KRAS.600.LUNG.BREAST_UP.V1_DN	1	COAD	2	LIHC,LUAD
KEGG_SYSTEMIC_LUPUS_ERYTHEMATOSUS	1	COAD	1	SKCM
JOHANSSON_GLIOMAGENESIS_BY_PDGFB_DN	1	COAD	0
HELLER_HDAC_TARGETS_UP	1	COAD	0
GGGYGTGNY_UNKNOWN	1	COAD	0
DURAND_STROMA_S_UP	1	COAD	2	KIRC,LUAD
DEURIG_T_CELL_PROLYMPHOCYTIC_LEUKEMIA_UP	1	COAD	0
DCA_UP.V1_DN	1	COAD	0
CTACCTC,LET-7A,LET-7B,LET-7C,LET-7D,LET-7E,LET-7F,MIR-98,LET-7G,LET-7I	1	COAD	1	LAML
CACTGCC,MIR-34A,MIR-34C,MIR-449	1	COAD	0
BILD_E2F3_ONCOGENIC_SIGNATURE	1	COAD	0
BENPORATH_PRC2_TARGETS	1	COAD	1	LGG
BENPORATH_EED_TARGETS	1	COAD	1	LGG
ANATOMICAL_STRUCTURE_MORPHOGENESIS	1	COAD	0
WELCSH_BRCA1_TARGETS_UP	1	CESC	0
VECCHI_GASTRIC_CANCER_ADVANCED_VS_EARLY_UP	1	CESC	0
TURASHVILI_BREAST_LOBULAR_CARCINOMA_VS_LOBULAR_NORMAL_DN	1	CESC	0
TGTTTAC,MIR-30A-5P,MIR-30C,MIR-30D,MIR-30B,MIR-30E-5P	1	CESC	0
STK33_NOMO_UP	1	CESC	0
ROZANOV_MMP14_TARGETS_SUBSET	1	CESC	0
REACTOME_INTEGRIN_CELL_SURFACE_INTERACTIONS	1	CESC	0
REACTOME_EXTRACELLULAR_MATRIX_ORGANIZATION	1	CESC	0
REACTOME_DEVELOPMENTAL_BIOLOGY	1	CESC	0
REACTOME_CELL_SURFACE_INTERACTIONS_AT_THE_VASCULAR_WALL	1	CESC	0
REACTOME_AXON_GUIDANCE	1	CESC	0
PLASARI_TGFB1_TARGETS_10HR_UP	1	CESC	0
PID_SYNDECAN_4_PATHWAY	1	CESC	0
PID_INTEGRIN1_PATHWAY	1	CESC	0
ORGAN_DEVELOPMENT	1	CESC	1	LIHC
NAKAMURA_TUMOR_ZONE_PERIPHERAL_VS_CENTRAL_DN	1	CESC	2	BLCA,LAML
NABA_ECM_REGULATORS	1	CESC	0
NABA_CORE_MATRISOME	1	CESC	0
MODULE_47	1	CESC	0
MODULE_122	1	CESC	0
MEL18_DN.V1_UP	1	CESC	0
MANALO_HYPOXIA_UP	1	CESC	0
MAHAJAN_RESPONSE_TO_IL1A_UP	1	CESC	0
LANDIS_ERBB2_BREAST_TUMORS_324_DN	1	CESC	0
KRAS.LUNG.BREAST_UP.V1_UP	1	CESC	0
KEGG_FOCAL_ADHESION	1	CESC	0
KEGG_ECM_RECEPTOR_INTERACTION	1	CESC	0
HINATA_NFKB_TARGETS_FIBROBLAST_UP	1	CESC	0
GHANDHI_DIRECT_IRRADIATION_UP	1	CESC	0
ELVIDGE_HYPOXIA_UP	1	CESC	0
ELVIDGE_HYPOXIA_BY_DMOG_UP	1	CESC	0
EGFR_UP.V1_UP	1	CESC	0
DELACROIX_RARG_BOUND_MEF	1	CESC	0
CROMER_TUMORIGENESIS_UP	1	CESC	0
BRUECKNER_TARGETS_OF_MIRLET7A3_DN	1	CESC	0
BMI1_DN_MEL18_DN.V1_UP	1	CESC	0
BMI1_DN.V1_UP	1	CESC	0
BILD_HRAS_ONCOGENIC_SIGNATURE	1	CESC	0
ANASTASSIOU_CANCER_MESENCHYMAL_TRANSITION_SIGNATURE	1	CESC	0
chrxq13	1	BRCA	0
chr5q31	1	BRCA	0
VEGF_A_UP.V1_DN	1	BRCA	0
SHEN_SMARCA2_TARGETS_UP	1	BRCA	2	KIRC,LAML
RNA_METABOLIC_PROCESS	1	BRCA	2	COAD,GBM
REGULATION_OF_METABOLIC_PROCESS	1	BRCA	1	GBM
REGULATION_OF_CELLULAR_METABOLIC_PROCESS	1	BRCA	1	GBM
RAMALHO_STEMNESS_UP	1	BRCA	1	GBM
PID_PLK1_PATHWAY	1	BRCA	0
ORGANELLE_ORGANIZATION_AND_BIOGENESIS	1	BRCA	0
MODULE_244	1	BRCA	0
MARTINEZ_RESPONSE_TO_TRABECTEDIN_DN	1	BRCA	1	LAML
KAUFFMANN_DNA_REPAIR_GENES	1	BRCA	2	CESC,LUSC
GRAESSMANN_RESPONSE_TO_MC_AND_DOXORUBICIN_DN	1	BRCA	2	COAD,GBM
GABRIELY_MIR21_TARGETS	1	BRCA	3	GBM,KIRC,LAML
DACOSTA_UV_RESPONSE_VIA_ERCC3_COMMON_DN	1	BRCA	2	GBM,LAML
CHANDRAN_METASTASIS_UP	1	BRCA	0
BROWNE_HCMV_INFECTION_18HR_UP	1	BRCA	0
YTATTTTNR_V$MEF2_02	1	BLCA	0
YANG_BREAST_CANCER_ESR1_LASER_DN	1	BLCA	0
WAKABAYASHI_ADIPOGENESIS_PPARG_BOUND_8D	1	BLCA	0
TGCCTTA,MIR-124A	1	BLCA	0
TGACAGNY_V$MEIS1_01	1	BLCA	1	LGG
PROTEIN_MODIFICATION_PROCESS	1	BLCA	2	LAML,STAD
POST_TRANSLATIONAL_PROTEIN_MODIFICATION	1	BLCA	1	STAD
LOCKWOOD_AMPLIFIED_IN_LUNG_CANCER	1	BLCA	0
LEI_MYB_TARGETS	1	BLCA	0
IVANOVA_HEMATOPOIESIS_EARLY_PROGENITOR	1	BLCA	0
CTTTAAR_UNKNOWN	1	BLCA	0
BROWNE_HCMV_INFECTION_16HR_UP	1	BLCA	0
BOYLAN_MULTIPLE_MYELOMA_C_D_UP	1	BLCA	0
BIOPOLYMER_MODIFICATION	1	BLCA	2	LAML,STAD
BILD_MYC_ONCOGENIC_SIGNATURE	1	BLCA	0
BERTUCCI_MEDULLARY_VS_DUCTAL_BREAST_CANCER_DN	1	BLCA	0
ATGAAGG,MIR-205	1	BLCA	0
APRELIKOVA_BRCA1_TARGETS	1	BLCA	0
ACOSTA_PROLIFERATION_INDEPENDENT_MYC_TARGETS_UP	1	BLCA	0
ACCAAAG,MIR-9	1	BLCA	0

## Sheet: Protective
Gene Set	Harmful Counts	Harmful in these cancers	Protective Counts	Protective in these cancers
GGGCGGR_V$SP1_Q6	12	BLCA,BRCA,CESC,COAD,GBM,KIRP,LAML,LGG,LIHC,LUAD,LUSC,STAD	10	BLCA,BRCA,CESC,COAD,HNSC,KIRC,LAML,LGG,OV,SKCM
CAGGTG_V$E12_Q6	11	BLCA,BRCA,CESC,HNSC,KIRC,KIRP,LAML,LGG,LUAD,OV,STAD	6	COAD,GBM,LAML,LUSC,OV,STAD
DODD_NASOPHARYNGEAL_CARCINOMA_UP	8	BRCA,CESC,HNSC,KIRC,KIRP,LIHC,LUAD,STAD	6	BLCA,COAD,GBM,LUSC,OV,SKCM
ZWANG_TRANSIENTLY_UP_BY_1ST_EGF_PULSE_ONLY	8	BLCA,GBM,KIRC,KIRP,LAML,LIHC,LUAD,LUSC	1	STAD
TGGAAA_V$NFAT_Q4_01	7	GBM,KIRP,LAML,LGG,LUAD,LUSC,OV	4	BLCA,LGG,LUSC,STAD
TTGTTT_V$FOXO4_01	7	GBM,KIRC,KIRP,LAML,LGG,LIHC,OV	5	GBM,HNSC,LUSC,OV,STAD
MOOTHA_MITOCHONDRIA	7	CESC,COAD,KIRP,LGG,LIHC,LUSC,STAD	1	SKCM
PILON_KLF1_TARGETS_DN	7	CESC,COAD,GBM,KIRC,LAML,OV,STAD	6	BLCA,BRCA,HNSC,LAML,LGG,LIHC
PUJANA_ATM_PCC_NETWORK	7	CESC,COAD,GBM,HNSC,LUSC,OV,STAD	6	BRCA,KIRC,LAML,LIHC,OV,SKCM
YOSHIMURA_MAPK8_TARGETS_UP	7	BRCA,HNSC,KIRC,KIRP,LGG,LIHC,LUAD	2	LUSC,OV
CHEN_METABOLIC_SYNDROM_NETWORK	7	BRCA,CESC,HNSC,LIHC,OV,SKCM,STAD	6	GBM,LAML,LGG,LUSC,OV,SKCM
SMID_BREAST_CANCER_NORMAL_LIKE_UP	7	BRCA,CESC,HNSC,LIHC,LUAD,OV,SKCM	3	GBM,LAML,LUSC
chr19p13	7	BRCA,CESC,GBM,HNSC,LIHC,LUAD,STAD	0
GRAESSMANN_APOPTOSIS_BY_DOXORUBICIN_UP	7	BRCA,CESC,COAD,KIRP,LIHC,LUAD,STAD	2	KIRC,OV
BIOPOLYMER_METABOLIC_PROCESS	7	BLCA,COAD,GBM,LAML,LUSC,OV,STAD	5	BLCA,BRCA,LAML,LIHC,OV
PEREZ_TP53_TARGETS	7	BLCA,CESC,HNSC,LAML,LIHC,LUAD,STAD	2	OV,SKCM
AACTTT_UNKNOWN	6	GBM,KIRC,LAML,LIHC,LUSC,OV	4	BLCA,LGG,OV,STAD
BLALOCK_ALZHEIMERS_DISEASE_DN	6	COAD,KIRC,KIRP,LGG,LUSC,OV	5	BLCA,BRCA,GBM,HNSC,SKCM
CTTTGT_V$LEF1_Q2	6	COAD,GBM,LAML,LGG,LUAD,LUSC	9	BLCA,COAD,GBM,HNSC,LGG,LIHC,OV,SKCM,STAD
GATTGGY_V$NFY_Q6_01	6	CESC,LGG,LUAD,LUSC,OV,STAD	1	KIRC
KRIGE_RESPONSE_TO_TOSEDOSTAT_6HR_DN	6	CESC,GBM,LGG,LUAD,LUSC,STAD	3	HNSC,LAML,SKCM
MOOTHA_HUMAN_MITODB_6_2002	6	CESC,COAD,KIRC,KIRP,LGG,LIHC	3	BRCA,LAML,SKCM
NUYTTEN_EZH2_TARGETS_DN	6	CESC,COAD,GBM,KIRC,LAML,LUSC	5	BRCA,KIRC,KIRP,LIHC,LUAD
GGGAGGRR_V$MAZ_Q6	5	LAML,LGG,LIHC,LUAD,STAD	10	BLCA,CESC,COAD,GBM,HNSC,KIRC,LUSC,OV,SKCM,STAD
RODRIGUES_THYROID_CARCINOMA_POORLY_DIFFERENTIATED_DN	5	KIRC,KIRP,LAML,LIHC,LUAD	1	OV
RODRIGUES_THYROID_CARCINOMA_ANAPLASTIC_DN	5	KIRC,KIRP,LAML,LIHC,LUAD	1	STAD
GOBERT_OLIGODENDROCYTE_DIFFERENTIATION_DN	5	KIRC,KIRP,LAML,LGG,LUAD	5	BLCA,LAML,LGG,OV,STAD
CREIGHTON_ENDOCRINE_THERAPY_RESISTANCE_3	5	COAD,KIRC,LAML,OV,STAD	0
STEIN_ESRRA_TARGETS_UP	5	COAD,KIRC,KIRP,LIHC,STAD	2	LAML,SKCM
STEIN_ESRRA_TARGETS	5	COAD,KIRC,KIRP,LIHC,STAD	2	LAML,SKCM
FLECHNER_BIOPSY_KIDNEY_TRANSPLANT_REJECTED_VS_OK_DN	5	COAD,KIRC,KIRP,LAML,LUAD	2	SKCM,STAD
DODD_NASOPHARYNGEAL_CARCINOMA_DN	5	COAD,GBM,LUSC,OV,SKCM	9	BRCA,CESC,HNSC,KIRC,KIRP,LGG,LIHC,LUAD,SKCM
JOHNSTONE_PARVB_TARGETS_3_DN	5	COAD,GBM,LAML,LUSC,OV	4	BRCA,KIRP,LIHC,LUAD
GRAESSMANN_APOPTOSIS_BY_DOXORUBICIN_DN	5	COAD,GBM,LAML,LUSC,OV	4	BLCA,BRCA,HNSC,LGG
DIAZ_CHRONIC_MEYLOGENOUS_LEUKEMIA_UP	5	COAD,GBM,KIRC,LUSC,OV	6	BLCA,BRCA,HNSC,LAML,LGG,LIHC
NUYTTEN_NIPP1_TARGETS_DN	5	COAD,GBM,KIRC,LAML,LUSC	4	BRCA,CESC,HNSC,LGG
ZWANG_TRANSIENTLY_UP_BY_2ND_EGF_PULSE_ONLY	5	CESC,HNSC,LGG,LIHC,LUAD	3	COAD,GBM,STAD
KRIGE_RESPONSE_TO_TOSEDOSTAT_24HR_DN	5	CESC,GBM,LGG,LUSC,STAD	5	BLCA,HNSC,LAML,LIHC,SKCM
MARSON_BOUND_BY_FOXP3_UNSTIMULATED	5	CESC,COAD,GBM,LUSC,STAD	2	LAML,LGG
PUJANA_BRCA1_PCC_NETWORK	5	CESC,COAD,GBM,LUSC,OV	8	BLCA,BRCA,HNSC,KIRP,LAML,LIHC,LUAD,SKCM
WEST_ADRENOCORTICAL_TUMOR_DN	5	BRCA,KIRP,LGG,LIHC,LUAD	0
SMID_BREAST_CANCER_BASAL_DN	5	BRCA,KIRP,LAML,LIHC,LUAD	1	STAD
REACTOME_IMMUNE_SYSTEM	5	BRCA,HNSC,OV,SKCM,STAD	1	LAML
MODULE_45	5	BRCA,HNSC,LUAD,SKCM,STAD	3	GBM,LAML,LGG
MARTENS_BOUND_BY_PML_RARA_FUSION	5	BRCA,HNSC,LIHC,LUAD,STAD	2	GBM,LAML
ACEVEDO_LIVER_CANCER_DN	5	BRCA,COAD,KIRC,KIRP,LIHC	0
KIM_ALL_DISORDERS_OLIGODENDROCYTE_NUMBER_CORR_UP	5	BRCA,CESC,KIRP,LGG,LUAD	3	HNSC,LAML,SKCM
KIM_BIPOLAR_DISORDER_OLIGODENDROCYTE_DENSITY_CORR_UP	5	BRCA,CESC,COAD,KIRP,LGG	4	HNSC,LAML,OV,SKCM
LIM_MAMMARY_STEM_CELL_DN	5	BLCA,COAD,KIRP,LIHC,STAD	0
PROTEIN_METABOLIC_PROCESS	4	LAML,LUSC,OV,STAD	4	BLCA,HNSC,LAML,LGG
HAMAI_APOPTOSIS_VIA_TRAIL_UP	4	KIRC,LAML,LUSC,OV	2	BRCA,HNSC
MODULE_88	4	KIRC,KIRP,LIHC,LUAD	3	GBM,LUSC,STAD
MODULE_55	4	KIRC,KIRP,LIHC,LUAD	3	GBM,LUSC,STAD
LEE_LIVER_CANCER_SURVIVAL_UP	4	KIRC,KIRP,LIHC,LUAD	0
CAIRO_HEPATOBLASTOMA_DN	4	KIRC,KIRP,LIHC,LUAD	0
SIGNAL_TRANSDUCTION	4	HNSC,LGG,OV,SKCM	6	CESC,GBM,LAML,LGG,LUSC,STAD
SCGGAAGY_V$ELK1_02	4	GBM,LGG,LUSC,STAD	3	BRCA,KIRC,SKCM
LASTOWSKA_NEUROBLASTOMA_COPY_NUMBER_DN	4	COAD,KIRP,LGG,STAD	1	LIHC
MODULE_212	4	COAD,KIRC,LIHC,OV	0
SCHLOSSER_SERUM_RESPONSE_DN	4	COAD,KIRC,LAML,OV	2	BRCA,HNSC
WAKABAYASHI_ADIPOGENESIS_PPARG_RXRA_BOUND_8D	4	COAD,KIRC,KIRP,STAD	2	KIRC,SKCM
RODRIGUES_THYROID_CARCINOMA_POORLY_DIFFERENTIATED_UP	4	COAD,GBM,LUSC,OV	8	BLCA,BRCA,CESC,HNSC,KIRP,LGG,LIHC,LUAD
MODULE_41	4	CESC,LGG,LIHC,LUAD	1	OV
SMID_BREAST_CANCER_LUMINAL_B_DN	4	CESC,HNSC,OV,SKCM	5	GBM,LAML,LUSC,SKCM,STAD
MODULE_46	4	CESC,HNSC,OV,SKCM	2	GBM,LUSC
CASORELLI_ACUTE_PROMYELOCYTIC_LEUKEMIA_DN	4	CESC,COAD,LUSC,OV	7	BRCA,HNSC,KIRP,LAML,LIHC,LUAD,SKCM
STARK_PREFRONTAL_CORTEX_22Q11_DELETION_DN	4	CESC,COAD,LGG,LUSC	2	HNSC,SKCM
REACTOME_METABOLISM_OF_LIPIDS_AND_LIPOPROTEINS	4	CESC,COAD,KIRC,LIHC	0
PUJANA_CHEK2_PCC_NETWORK	4	CESC,COAD,GBM,LUSC	6	BRCA,HNSC,KIRP,LIHC,LUAD,SKCM
KINSEY_TARGETS_OF_EWSR1_FLII_FUSION_UP	4	CESC,COAD,GBM,LUSC	6	BRCA,HNSC,KIRP,LIHC,LUAD,SKCM
PUJANA_BRCA2_PCC_NETWORK	4	CESC,COAD,GBM,LAML	5	BRCA,KIRC,KIRP,LIHC,LUAD
MODULE_23	4	BRCA,KIRP,LIHC,LUAD	1	LUSC
LEE_BMP2_TARGETS_UP	4	BRCA,KIRC,KIRP,LUAD	5	GBM,LGG,LUSC,OV,STAD
MODULE_84	4	BRCA,HNSC,OV,SKCM	4	GBM,LAML,LGG,LUSC
MODULE_44	4	BRCA,HNSC,OV,SKCM	2	LAML,LUSC
MODULE_117	4	BRCA,HNSC,OV,SKCM	1	GBM
MODULE_60	4	BRCA,HNSC,LIHC,LUAD	2	LAML,LUSC
MARTENS_TRETINOIN_RESPONSE_DN	4	BRCA,CESC,LUSC,STAD	1	SKCM
JAATINEN_HEMATOPOIETIC_STEM_CELL_DN	4	BRCA,CESC,LIHC,SKCM	1	GBM
CHARAFE_BREAST_CANCER_LUMINAL_VS_MESENCHYMAL_UP	4	BLCA,LIHC,LUAD,STAD	0
TGACCTY_V$ERR1_Q2	4	BLCA,KIRP,LGG,LIHC	3	GBM,OV,SKCM
BLALOCK_ALZHEIMERS_DISEASE_UP	4	BLCA,GBM,OV,STAD	9	BLCA,COAD,GBM,KIRC,LAML,LGG,OV,SKCM,STAD
HADDAD_B_LYMPHOCYTE_PROGENITOR	4	BLCA,CESC,HNSC,LAML	2	COAD,OV
WALLACE_PROSTATE_CANCER_RACE_UP	3	LIHC,OV,SKCM	1	LAML
CELLULAR_PROTEIN_METABOLIC_PROCESS	3	LAML,OV,STAD	4	BLCA,HNSC,LAML,LGG
CELLULAR_MACROMOLECULE_METABOLIC_PROCESS	3	LAML,OV,STAD	4	BLCA,HNSC,LAML,LGG
CACGTG_V$MYC_Q2	3	LAML,LUSC,OV	1	HNSC
CTTTGTA,MIR-524	3	LAML,LGG,OV	0
TTANTCA_UNKNOWN	3	LAML,LGG,LUSC	4	BLCA,COAD,LGG,OV
SHETH_LIVER_CANCER_VS_TXNIP_LOSS_PAM4	3	KIRP,LIHC,LUAD	0
ACEVEDO_LIVER_TUMOR_VS_NORMAL_ADJACENT_TISSUE_DN	3	KIRP,LIHC,LUAD	1	LUSC
NUYTTEN_EZH2_TARGETS_UP	3	KIRC,OV,SKCM	7	BLCA,CESC,GBM,LAML,LGG,OV,STAD
CHIANG_LIVER_CANCER_SUBCLASS_PROLIFERATION_DN	3	KIRC,LIHC,LUAD	0
CHEMNITZ_RESPONSE_TO_PROSTAGLANDIN_E2_DN	3	KIRC,KIRP,STAD	1	GBM
WONG_ADULT_TISSUE_STEM_MODULE	3	KIRC,KIRP,LUAD	6	BLCA,CESC,GBM,LAML,LGG,STAD
REACTOME_METABOLISM_OF_AMINO_ACIDS_AND_DERIVATIVES	3	KIRC,KIRP,LIHC	0
KEGG_VALINE_LEUCINE_AND_ISOLEUCINE_DEGRADATION	3	KIRC,KIRP,LIHC	0
KAAB_HEART_ATRIUM_VS_VENTRICLE_DN	3	KIRC,KIRP,LIHC	1	SKCM
HOSHIDA_LIVER_CANCER_SUBCLASS_S3	3	KIRC,KIRP,LIHC	1	LUSC
MODULE_75	3	HNSC,OV,SKCM	2	GBM,LUSC
KEGG_CYTOKINE_CYTOKINE_RECEPTOR_INTERACTION	3	HNSC,OV,SKCM	0
BOYLAN_MULTIPLE_MYELOMA_C_D_DN	3	HNSC,OV,SKCM	1	GBM
VEGF_A_UP.V1_UP	3	HNSC,LUAD,STAD	0
IMMUNE_SYSTEM_PROCESS	3	HNSC,LUAD,SKCM	0
IMMUNE_RESPONSE	3	HNSC,LUAD,SKCM	0
MODULE_64	3	HNSC,LIHC,SKCM	1	GBM
MODULE_27	3	HNSC,LIHC,SKCM	0
MODULE_66	3	HNSC,LGG,LUAD	3	BLCA,LUSC,STAD
MODULE_137	3	HNSC,LGG,LUAD	3	BLCA,LUSC,STAD
MODULE_11	3	HNSC,LGG,LUAD	3	BLCA,LUSC,STAD
MODULE_100	3	HNSC,LGG,LUAD	3	BLCA,LUSC,STAD
TORCHIA_TARGETS_OF_EWSR1_FLI1_FUSION_UP	3	HNSC,KIRP,LUAD	0
V$LEF1_Q2	3	HNSC,KIRC,LGG	0
BENPORATH_SOX2_TARGETS	3	GBM,LUSC,OV	0
BENPORATH_ES_1	3	GBM,LUSC,OV	4	BRCA,KIRC,LIHC,LUAD
TGCTGCT,MIR-15A,MIR-16,MIR-15B,MIR-195,MIR-424,MIR-497	3	GBM,LGG,OV	0
JOHNSTONE_PARVB_TARGETS_2_DN	3	GBM,LAML,OV	0
GEORGES_TARGETS_OF_MIR192_AND_MIR215	3	GBM,LAML,OV	6	BRCA,KIRP,LGG,LIHC,LUAD,STAD
BENPORATH_NANOG_TARGETS	3	GBM,KIRC,LUSC	4	BLCA,HNSC,OV,STAD
GABRIELY_MIR21_TARGETS	3	GBM,KIRC,LAML	1	BRCA
ORGANIC_ACID_METABOLIC_PROCESS	3	GBM,KIRC,KIRP	0
CARBOXYLIC_ACID_METABOLIC_PROCESS	3	GBM,KIRC,KIRP	0
BENPORATH_MYC_MAX_TARGETS	3	COAD,LUSC,STAD	2	BLCA,HNSC
WEI_MYCN_TARGETS_WITH_E_BOX	3	COAD,LUSC,OV	6	BLCA,BRCA,HNSC,LAML,LIHC,SKCM
TIEN_INTESTINE_PROBIOTICS_24HR_UP	3	COAD,LUSC,OV	3	BLCA,BRCA,SKCM
ACEVEDO_LIVER_TUMOR_VS_NORMAL_ADJACENT_TISSUE_UP	3	COAD,LUSC,OV	2	BLCA,HNSC
ACEVEDO_LIVER_CANCER_UP	3	COAD,LUSC,OV	4	BLCA,BRCA,CESC,HNSC
FLECHNER_BIOPSY_KIDNEY_TRANSPLANT_OK_VS_DONOR_UP	3	COAD,KIRC,LAML	3	CESC,HNSC,LGG
RCGCANGCGY_V$NRF1_Q6	3	COAD,GBM,LUSC	0
LEE_BMP2_TARGETS_DN	3	COAD,GBM,LUSC	5	BLCA,BRCA,HNSC,LIHC,SKCM
CAIRO_HEPATOBLASTOMA_CLASSES_UP	3	COAD,GBM,LUSC	6	BLCA,HNSC,KIRP,LIHC,LUAD,SKCM
POOLA_INVASIVE_BREAST_CANCER_UP	3	CESC,OV,SKCM	4	GBM,KIRP,LIHC,LUAD
BUYTAERT_PHOTODYNAMIC_THERAPY_STRESS_DN	3	CESC,KIRP,LUSC	2	LAML,SKCM
RYTTCCTG_V$ETS2_B	3	CESC,HNSC,STAD	4	COAD,LAML,LUSC,OV
GRADE_COLON_CANCER_UP	3	CESC,GBM,STAD	2	KIRC,SKCM
MODULE_54	3	CESC,COAD,LUSC	5	BRCA,KIRP,LIHC,LUAD,SKCM
GOBERT_OLIGODENDROCYTE_DIFFERENTIATION_UP	3	CESC,COAD,LUSC	6	BRCA,KIRC,KIRP,LIHC,LUAD,SKCM
MODULE_98	3	CESC,COAD,GBM	3	KIRC,LIHC,LUAD
V$IRF_Q6	3	BRCA,SKCM,STAD	1	LAML
BERTUCCI_MEDULLARY_VS_DUCTAL_BREAST_CANCER_UP	3	BRCA,SKCM,STAD	0
REACTOME_ADAPTIVE_IMMUNE_SYSTEM	3	BRCA,OV,SKCM	0
chr3p21	3	BRCA,KIRP,LUAD	0
VANTVEER_BREAST_CANCER_ESR1_UP	3	BRCA,KIRP,LUAD	0
QI_PLASMACYTOMA_UP	3	BRCA,HNSC,STAD	2	GBM,LAML
CREIGHTON_ENDOCRINE_THERAPY_RESISTANCE_1	3	BRCA,GBM,LAML	2	BLCA,HNSC
ACEVEDO_NORMAL_TISSUE_ADJACENT_TO_LIVER_TUMOR_DN	3	BRCA,COAD,LIHC	1	SKCM
DACOSTA_UV_RESPONSE_VIA_ERCC3_UP	3	BRCA,CESC,STAD	0
GRAESSMANN_RESPONSE_TO_MC_AND_DOXORUBICIN_UP	3	BRCA,CESC,LUAD	0
SENGUPTA_NASOPHARYNGEAL_CARCINOMA_DN	3	BRCA,CESC,KIRP	0
MARSON_BOUND_BY_FOXP3_STIMULATED	3	BLCA,LAML,STAD	0
SENGUPTA_EBNA1_ANTICORRELATED	3	BLCA,HNSC,STAD	0
GINESTIER_BREAST_CANCER_ZNF217_AMPLIFIED_DN	3	BLCA,GBM,STAD	2	COAD,KIRC
V$ISRE_01	2	SKCM,STAD	0
SANA_RESPONSE_TO_IFNG_UP	2	SKCM,STAD	0
GAURNIER_PSMD4_TARGETS	2	SKCM,STAD	0
FOSTER_TOLERANT_MACROPHAGE_DN	2	SKCM,STAD	1	LUSC
WIELAND_UP_BY_HBV_INFECTION	2	OV,SKCM	0
MCLACHLAN_DENTAL_CARIES_DN	2	OV,SKCM	1	GBM
BROWNE_INTERFERON_RESPONSIVE_GENES	2	OV,SKCM	0
BOSCO_TH1_CYTOTOXIC_MODULE	2	OV,SKCM	0
BRUINS_UVC_RESPONSE_LATE	2	LUSC,OV	5	BLCA,CESC,HNSC,LGG,OV
MEISSNER_NPC_HCP_WITH_H3_UNMETHYLATED	2	LUAD,STAD	1	OV
YU_MYC_TARGETS_DN	2	LUAD,SKCM	0
MODULE_5	2	LUAD,SKCM	5	CESC,GBM,LAML,LGG,LUSC
PEDRIOLI_MIR31_TARGETS_DN	2	LUAD,OV	1	LUSC
ZHOU_INFLAMMATORY_RESPONSE_LIVE_DN	2	LUAD,LUSC	0
chr16p13	2	LIHC,STAD	0
MEISSNER_BRAIN_HCP_WITH_H3K4ME3_AND_H3K27ME3	2	LIHC,LUAD	7	CESC,COAD,GBM,LGG,LUSC,OV,STAD
KRAS.600.LUNG.BREAST_UP.V1_DN	2	LIHC,LUAD	1	COAD
GGGTGGRR_V$PAX4_03	2	LIHC,LUAD	6	COAD,GBM,LAML,LUSC,OV,STAD
CHARAFE_BREAST_CANCER_LUMINAL_VS_BASAL_UP	2	LIHC,LUAD	1	KIRC
TGTTTGY_V$HNF3_Q6	2	LGG,LUAD	3	COAD,LUSC,OV
REACTOME_NEURONAL_SYSTEM	2	LGG,LUAD	0
GCANCTGNY_V$MYOD_Q6	2	LGG,LUAD	4	COAD,LAML,OV,STAD
V$ER_Q6	2	LGG,LIHC	0
PROTEIN_MODIFICATION_PROCESS	2	LAML,STAD	1	BLCA
KRIGE_RESPONSE_TO_TOSEDOSTAT_6HR_UP	2	LAML,STAD	1	KIRC
BIOPOLYMER_MODIFICATION	2	LAML,STAD	1	BLCA
NUYTTEN_NIPP1_TARGETS_UP	2	LAML,OV	2	CESC,LGG
FARMER_BREAST_CANCER_APOCRINE_VS_BASAL	2	LAML,OV	0
CAGTATT,MIR-200B,MIR-200C,MIR-429	2	LAML,OV	0
PATIL_LIVER_CANCER	2	LAML,LUSC	5	KIRC,KIRP,LIHC,LUAD,SKCM
KOYAMA_SEMA3B_TARGETS_DN	2	LAML,LUAD	0
CASORELLI_ACUTE_PROMYELOCYTIC_LEUKEMIA_UP	2	LAML,LUAD	0
CARBOHYDRATE_METABOLIC_PROCESS	2	LAML,LUAD	0
RTAAACA_V$FREAC2_01	2	LAML,LGG	2	LGG,OV
LIM_MAMMARY_LUMINAL_MATURE_UP	2	KIRP,STAD	0
LIEN_BREAST_CARCINOMA_METAPLASTIC_VS_DUCTAL_DN	2	KIRP,STAD	0
SHEDDEN_LUNG_CANCER_GOOD_SURVIVAL_A4	2	KIRP,LUAD	2	LUSC,OV
REACTOME_TRANSMISSION_ACROSS_CHEMICAL_SYNAPSES	2	KIRP,LUAD	0
REACTOME_NEUROTRANSMITTER_RELEASE_CYCLE	2	KIRP,LUAD	0
OHGUCHI_LIVER_HNF4A_TARGETS_DN	2	KIRP,LUAD	0
YANG_BREAST_CANCER_ESR1_LASER_UP	2	KIRP,LIHC	0
V$SF1_Q6	2	KIRP,LIHC	1	SKCM
KEGG_BUTANOATE_METABOLISM	2	KIRP,LIHC	0
BOYAULT_LIVER_CANCER_SUBCLASS_G123_DN	2	KIRP,LIHC	0
RUTELLA_RESPONSE_TO_CSF2RB_AND_IL4_DN	2	KIRC,SKCM	0
FARMER_BREAST_CANCER_APOCRINE_VS_LUMINAL	2	KIRC,LUAD	0
DURAND_STROMA_S_UP	2	KIRC,LUAD	1	COAD
BOQUEST_STEM_CELL_CULTURED_VS_FRESH_UP	2	KIRC,LUAD	4	CESC,LIHC,LUSC,STAD
WOO_LIVER_CANCER_RECURRENCE_DN	2	KIRC,LIHC	0
KEGG_FATTY_ACID_METABOLISM	2	KIRC,LIHC	0
HSIAO_LIVER_SPECIFIC_GENES	2	KIRC,LIHC	2	LUSC,STAD
DELYS_THYROID_CANCER_DN	2	KIRC,LIHC	0
CAIRO_HEPATOBLASTOMA_CLASSES_DN	2	KIRC,LIHC	0
BENPORATH_SUZ12_TARGETS	2	KIRC,LGG	3	COAD,OV,STAD
BENPORATH_ES_WITH_H3K27ME3	2	KIRC,LGG	3	COAD,OV,STAD
SHEN_SMARCA2_TARGETS_UP	2	KIRC,LAML	1	BRCA
LU_AGING_BRAIN_UP	2	KIRC,LAML	1	LGG
LI_WILMS_TUMOR_VS_FETAL_KIDNEY_1_UP	2	KIRC,LAML	1	LGG
JAATINEN_HEMATOPOIETIC_STEM_CELL_UP	2	KIRC,LAML	1	STAD
GCACTTT,MIR-17-5P,MIR-20A,MIR-106A,MIR-106B,MIR-20B,MIR-519D	2	KIRC,LAML	0
CUI_TCF21_TARGETS_2_DN	2	KIRC,LAML	5	BLCA,CESC,LGG,LUSC,STAD
BONOME_OVARIAN_CANCER_SURVIVAL_SUBOPTIMAL_DEBULKING	2	KIRC,LAML	1	KIRC
BASAKI_YBX1_TARGETS_DN	2	KIRC,LAML	0
REACTOME_SLC_MEDIATED_TRANSMEMBRANE_TRANSPORT	2	KIRC,KIRP	0
MASSARWEH_TAMOXIFEN_RESISTANCE_UP	2	KIRC,KIRP	2	LGG,OV
KEGG_PROPANOATE_METABOLISM	2	KIRC,KIRP	0
ESC_J1_UP_LATE.V1_UP	2	KIRC,KIRP	1	LUSC
BASSO_CD40_SIGNALING_UP	2	HNSC,STAD	0
TAKEDA_TARGETS_OF_NUP98_HOXA9_FUSION_16D_UP	2	HNSC,SKCM	0
MODULE_436	2	HNSC,SKCM	0
MODULE_345	2	HNSC,SKCM	0
MODULE_292	2	HNSC,SKCM	0
MODULE_208	2	HNSC,SKCM	0
MODULE_171	2	HNSC,SKCM	0
MODULE_119	2	HNSC,SKCM	0
REACTOME_G_ALPHA_I_SIGNALLING_EVENTS	2	HNSC,OV	0
REACTOME_GPCR_LIGAND_BINDING	2	HNSC,OV	0
KEGG_CHEMOKINE_SIGNALING_PATHWAY	2	HNSC,OV	0
KUROZUMI_RESPONSE_TO_ONCOCYTIC_VIRUS	2	HNSC,LUAD	0
MOREAUX_MULTIPLE_MYELOMA_BY_TACI_UP	2	HNSC,LIHC	0
CTGCAGY_UNKNOWN	2	HNSC,LGG	2	OV,STAD
SANSOM_APC_TARGETS_DN	2	HNSC,KIRC	1	LAML
V$ELK1_02	2	GBM,STAD	0
GARY_CD5_TARGETS_UP	2	GBM,STAD	1	LAML
RODRIGUES_THYROID_CARCINOMA_ANAPLASTIC_UP	2	GBM,OV	8	BLCA,BRCA,CESC,HNSC,KIRP,LGG,LIHC,LUAD
MGGAAGTG_V$GABP_B	2	GBM,OV	1	LAML
KIM_WT1_TARGETS_DN	2	GBM,OV	3	KIRP,LIHC,LUAD
CHICAS_RB1_TARGETS_SENESCENT	2	GBM,OV	2	GBM,LGG
ZHANG_BREAST_CANCER_PROGENITORS_UP	2	GBM,LUSC	2	BRCA,LIHC
WONG_EMBRYONIC_STEM_CELL_CORE	2	GBM,LUSC	5	BRCA,KIRP,LIHC,LUAD,SKCM
NUCLEOBASENUCLEOSIDENUCLEOTIDE_AND_NUCLEIC_ACID_METABOLIC_PROCESS	2	GBM,LUSC	3	BRCA,KIRC,LIHC
REACTOME_GENERIC_TRANSCRIPTION_PATHWAY	2	GBM,LUAD	0
TTTGCAC,MIR-19A,MIR-19B	2	GBM,LAML	0
TTGCACT,MIR-130A,MIR-301,MIR-130B	2	GBM,LAML	0
DACOSTA_UV_RESPONSE_VIA_ERCC3_DN	2	GBM,LAML	4	BLCA,BRCA,LGG,STAD
DACOSTA_UV_RESPONSE_VIA_ERCC3_COMMON_DN	2	GBM,LAML	1	BRCA
TGCGCANK_UNKNOWN	2	GBM,KIRP	0
DANG_BOUND_BY_MYC	2	COAD,STAD	4	BLCA,HNSC,LIHC,SKCM
SPIELMAN_LYMPHOBLAST_EUROPEAN_VS_ASIAN_DN	2	COAD,OV	3	BLCA,BRCA,HNSC
SHEDDEN_LUNG_CANCER_POOR_SURVIVAL_A6	2	COAD,OV	7	BRCA,HNSC,KIRP,LAML,LIHC,LUAD,SKCM
MUELLER_PLURINET	2	COAD,OV	1	KIRC
MODULE_8	2	COAD,OV	2	HNSC,LIHC
RHEIN_ALL_GLUCOCORTICOID_THERAPY_DN	2	COAD,LUSC	3	HNSC,LUAD,SKCM
MODULE_17	2	COAD,LUSC	1	LIHC
MARSON_BOUND_BY_E2F4_UNSTIMULATED	2	COAD,LUSC	6	BRCA,KIRC,KIRP,LIHC,LUAD,SKCM
GRAHAM_CML_DIVIDING_VS_NORMAL_QUIESCENT_UP	2	COAD,LUSC	3	KIRP,LIHC,LUAD
GARY_CD5_TARGETS_DN	2	COAD,LUSC	2	BRCA,HNSC
CHIANG_LIVER_CANCER_SUBCLASS_PROLIFERATION_UP	2	COAD,LUSC	4	BRCA,KIRP,LIHC,LUAD
KIM_ALL_DISORDERS_CALB1_CORR_UP	2	COAD,LGG	2	HNSC,STAD
RNA_PROCESSING	2	COAD,GBM	1	KIRC
RNA_METABOLIC_PROCESS	2	COAD,GBM	1	BRCA
PENG_GLUTAMINE_DEPRIVATION_DN	2	COAD,GBM	4	BLCA,HNSC,LIHC,SKCM
GRAESSMANN_RESPONSE_TO_MC_AND_DOXORUBICIN_DN	2	COAD,GBM	1	BRCA
chr22q13	2	CESC,STAD	0
SANSOM_APC_MYC_TARGETS	2	CESC,STAD	0
RICKMAN_METASTASIS_DN	2	CESC,STAD	0
RUTELLA_RESPONSE_TO_CSF2RB_AND_IL4_UP	2	CESC,OV	0
KAUFFMANN_DNA_REPAIR_GENES	2	CESC,LUSC	1	BRCA
FUJII_YBX1_TARGETS_DN	2	CESC,LUSC	3	BRCA,KIRP,LUAD
DUTERTRE_ESTRADIOL_RESPONSE_24HR_UP	2	CESC,LUSC	5	BRCA,KIRC,KIRP,LIHC,LUAD
MODULE_13	2	CESC,KIRP	2	COAD,LAML
MODULE_93	2	CESC,KIRC	0
STK33_NOMO_DN	2	CESC,HNSC	0
PID_TCR_PATHWAY	2	CESC,HNSC	0
KUMAR_TARGETS_OF_MLL_AF9_FUSION	2	CESC,HNSC	0
KEGG_PRIMARY_IMMUNODEFICIENCY	2	CESC,HNSC	0
FEVR_CTNNB1_TARGETS_DN	2	CESC,GBM	6	BRCA,HNSC,KIRC,KIRP,LIHC,LUAD
WONG_MITOCHONDRIA_GENE_MODULE	2	CESC,COAD	1	SKCM
HORIUCHI_WTAP_TARGETS_DN	2	CESC,COAD	3	KIRP,LIHC,LUAD
TIAN_TNF_SIGNALING_VIA_NFKB	2	BRCA,STAD	0
GRAESSMANN_APOPTOSIS_BY_SERUM_DEPRIVATION_UP	2	BRCA,STAD	0
WUNDER_INFLAMMATORY_RESPONSE_AND_CHOLESTEROL_UP	2	BRCA,SKCM	0
STTTCRNTTT_V$IRF_Q6	2	BRCA,SKCM	0
RODWELL_AGING_KIDNEY_UP	2	BRCA,SKCM	2	GBM,LAML
MARKEY_RB1_ACUTE_LOF_UP	2	BRCA,SKCM	2	GBM,LAML
ICHIBA_GRAFT_VERSUS_HOST_DISEASE_D7_UP	2	BRCA,SKCM	0
MARTENS_TRETINOIN_RESPONSE_UP	2	BRCA,LGG	2	GBM,LUSC
SMID_BREAST_CANCER_LUMINAL_B_UP	2	BRCA,KIRP	0
SCHAEFFER_PROSTATE_DEVELOPMENT_48HR_UP	2	BRCA,KIRP	1	HNSC
CREIGHTON_ENDOCRINE_THERAPY_RESISTANCE_2	2	BRCA,KIRP	0
SHEDDEN_LUNG_CANCER_GOOD_SURVIVAL_A12	2	BRCA,HNSC	0
SPIELMAN_LYMPHOBLAST_EUROPEAN_VS_ASIAN_UP	2	BRCA,CESC	2	KIRC,LAML
WAMUNYOKOLI_OVARIAN_CANCER_LMP_UP	2	BLCA,STAD	1	SKCM
DOANE_BREAST_CANCER_CLASSES_UP	2	BLCA,OV	0
MODULE_180	2	BLCA,LUAD	0
NAKAMURA_TUMOR_ZONE_PERIPHERAL_VS_CENTRAL_DN	2	BLCA,LAML	1	CESC
chr19q13	2	BLCA,GBM	1	OV
CHEN_HOXA5_TARGETS_9HR_UP	2	BLCA,GBM	0
OSMAN_BLADDER_CANCER_DN	2	BLCA,BRCA	0
chr17p12	1	STAD	0
ZHU_CMV_ALL_UP	1	STAD	0
ZHU_CMV_8_HR_UP	1	STAD	0
ZHANG_RESPONSE_TO_IKK_INHIBITOR_AND_TNF_UP	1	STAD	0
V$NFKB_Q6_01	1	STAD	0
V$AP2GAMMA_01	1	STAD	0
V$AP2ALPHA_01	1	STAD	0
REACTOME_SPHINGOLIPID_METABOLISM	1	STAD	0
POST_TRANSLATIONAL_PROTEIN_MODIFICATION	1	STAD	1	BLCA
PHONG_TNF_RESPONSE_NOT_VIA_P38	1	STAD	0
MILI_PSEUDOPODIA_HAPTOTAXIS_DN	1	STAD	7	BLCA,CESC,GBM,HNSC,LUSC,OV,SKCM
MILI_PSEUDOPODIA_CHEMOTAXIS_DN	1	STAD	4	BLCA,CESC,HNSC,STAD
MIKKELSEN_IPS_LCP_WITH_H3K4ME3	1	STAD	0
MIKKELSEN_ES_LCP_WITH_H3K4ME3	1	STAD	0
MEDINA_SMARCA4_TARGETS	1	STAD	0
MCBRYAN_PUBERTAL_BREAST_4_5WK_UP	1	STAD	1	GBM
LU_EZH2_TARGETS_UP	1	STAD	1	LAML
LIN_APC_TARGETS	1	STAD	0
LINDGREN_BLADDER_CANCER_CLUSTER_1_DN	1	STAD	2	KIRP,LUAD
LASTOWSKA_NEUROBLASTOMA_COPY_NUMBER_UP	1	STAD	0
KEGG_SPHINGOLIPID_METABOLISM	1	STAD	0
KEGG_GLYCOSPHINGOLIPID_BIOSYNTHESIS_GLOBO_SERIES	1	STAD	0
KASLER_HDAC7_TARGETS_1_UP	1	STAD	0
IL21_UP.V1_UP	1	STAD	0
HAN_SATB1_TARGETS_DN	1	STAD	2	BLCA,CESC
GTGACGY_V$E4F1_Q6	1	STAD	0
FEVR_CTNNB1_TARGETS_UP	1	STAD	2	GBM,LUSC
DELACROIX_RAR_BOUND_ES	1	STAD	1	GBM
DAIRKEE_TERT_TARGETS_UP	1	STAD	1	SKCM
CTCNANGTGNY_UNKNOWN	1	STAD	0
CREIGHTON_ENDOCRINE_THERAPY_RESISTANCE_4	1	STAD	0
CACCAGC,MIR-138	1	STAD	0
BROWNE_HCMV_INFECTION_20HR_UP	1	STAD	0
BLUM_RESPONSE_TO_SALIRASIB_UP	1	STAD	0
AKT_UP_MTOR_DN.V1_UP	1	STAD	0
WATANABE_ULCERATIVE_COLITIS_WITH_CANCER_DN	1	SKCM	0
V$ICSBP_Q6	1	SKCM	0
THUM_SYSTOLIC_HEART_FAILURE_UP	1	SKCM	1	LUSC
TAKEDA_TARGETS_OF_NUP98_HOXA9_FUSION_8D_UP	1	SKCM	0
TAKEDA_TARGETS_OF_NUP98_HOXA9_FUSION_3D_UP	1	SKCM	0
TAKEDA_TARGETS_OF_NUP98_HOXA9_FUSION_10D_UP	1	SKCM	0
SEITZ_NEOPLASTIC_TRANSFORMATION_BY_8P_DELETION_UP	1	SKCM	0
SCHUETZ_BREAST_CANCER_DUCTAL_INVASIVE_UP	1	SKCM	3	CESC,LGG,STAD
SANA_TNF_SIGNALING_UP	1	SKCM	0
RPS14_DN.V1_UP	1	SKCM	0
REACTOME_PD1_SIGNALING	1	SKCM	0
REACTOME_INTERFERON_SIGNALING	1	SKCM	0
REACTOME_INTERFERON_GAMMA_SIGNALING	1	SKCM	0
REACTOME_IMMUNOREGULATORY_INTERACTIONS_BETWEEN_A_LYMPHOID_AND_A_NON_LYMPHOID_CELL	1	SKCM	0
REACTOME_CYTOKINE_SIGNALING_IN_IMMUNE_SYSTEM	1	SKCM	0
PID_IL12_STAT4_PATHWAY	1	SKCM	0
PID_IL12_2PATHWAY	1	SKCM	0
ONO_AML1_TARGETS_UP	1	SKCM	0
NAKAYAMA_SOFT_TISSUE_TUMORS_PCA1_UP	1	SKCM	1	LUSC
MOSERLE_IFNA_RESPONSE	1	SKCM	0
MODULE_79	1	SKCM	0
MODULE_76	1	SKCM	0
MODULE_223	1	SKCM	0
MODULE_170	1	SKCM	0
MODULE_128	1	SKCM	0
MCLACHLAN_DENTAL_CARIES_UP	1	SKCM	2	GBM,LUSC
MATSUDA_NATURAL_KILLER_DIFFERENTIATION	1	SKCM	2	BLCA,LAML
LINDSTEDT_DENDRITIC_CELL_MATURATION_A	1	SKCM	0
KIM_GLIS2_TARGETS_UP	1	SKCM	0
KEGG_VIRAL_MYOCARDITIS	1	SKCM	0
KEGG_TYPE_I_DIABETES_MELLITUS	1	SKCM	0
KEGG_SYSTEMIC_LUPUS_ERYTHEMATOSUS	1	SKCM	1	COAD
KEGG_LEISHMANIA_INFECTION	1	SKCM	0
KEGG_INTESTINAL_IMMUNE_NETWORK_FOR_IGA_PRODUCTION	1	SKCM	0
KEGG_GRAFT_VERSUS_HOST_DISEASE	1	SKCM	0
KEGG_CELL_ADHESION_MOLECULES_CAMS	1	SKCM	0
KEGG_AUTOIMMUNE_THYROID_DISEASE	1	SKCM	0
KEGG_ASTHMA	1	SKCM	0
KEGG_ANTIGEN_PROCESSING_AND_PRESENTATION	1	SKCM	0
KEGG_ALLOGRAFT_REJECTION	1	SKCM	0
ICHIBA_GRAFT_VERSUS_HOST_DISEASE_35D_UP	1	SKCM	0
HELLER_SILENCED_BY_METHYLATION_UP	1	SKCM	0
HECKER_IFNB1_TARGETS	1	SKCM	0
GRAHAM_CML_DIVIDING_VS_NORMAL_QUIESCENT_DN	1	SKCM	0
GRAESSMANN_RESPONSE_TO_MC_AND_SERUM_DEPRIVATION_UP	1	SKCM	0
FULCHER_INFLAMMATORY_RESPONSE_LECTIN_VS_LPS_DN	1	SKCM	2	LGG,LUSC
FARMER_BREAST_CANCER_CLUSTER_1	1	SKCM	0
DEURIG_T_CELL_PROLYMPHOCYTIC_LEUKEMIA_DN	1	SKCM	0
DEFENSE_RESPONSE	1	SKCM	0
CHYLA_CBFA2T3_TARGETS_UP	1	SKCM	2	LGG,LUSC
BOSCO_INTERFERON_INDUCED_ANTIVIRAL_MODULE	1	SKCM	0
ALTEMEIER_RESPONSE_TO_LPS_WITH_MECHANICAL_VENTILATION	1	SKCM	0
chr6p22	1	OV	0
chr1p13	1	OV	1	LGG
ZHONG_SECRETOME_OF_LUNG_CANCER_AND_FIBROBLAST	1	OV	1	HNSC
ZHENG_FOXP3_TARGETS_IN_THYMUS_UP	1	OV	0
YAO_TEMPORAL_RESPONSE_TO_PROGESTERONE_CLUSTER_11	1	OV	0
YAMAZAKI_TCEB3_TARGETS_UP	1	OV	2	CESC,STAD
VERHAAK_AML_WITH_NPM1_MUTATED_DN	1	OV	0
V$MAX_01	1	OV	0
TARTE_PLASMA_CELL_VS_B_LYMPHOCYTE_UP	1	OV	0
SMID_BREAST_CANCER_BASAL_UP	1	OV	10	BLCA,CESC,GBM,KIRP,LAML,LGG,LIHC,LUAD,OV,SKCM
SHAFFER_IRF4_TARGETS_IN_PLASMA_CELL_VS_MATURE_B_LYMPHOCYTE	1	OV	0
SHAFFER_IRF4_TARGETS_IN_MYELOMA_VS_MATURE_B_LYMPHOCYTE	1	OV	0
SHAFFER_IRF4_TARGETS_IN_ACTIVATED_DENDRITIC_CELL	1	OV	0
SENESE_HDAC1_TARGETS_UP	1	OV	4	BLCA,CESC,HNSC,LGG
RUTELLA_RESPONSE_TO_HGF_UP	1	OV	2	GBM,LGG
REACTOME_HIV_INFECTION	1	OV	0
PROTEOLYSIS	1	OV	0
PASQUALUCCI_LYMPHOMA_BY_GC_STAGE_UP	1	OV	2	HNSC,LUSC
MODULE_263	1	OV	0
MODULE_108	1	OV	0
MMS_MOUSE_LYMPH_HIGH_4HRS_UP	1	OV	0
MILI_PSEUDOPODIA_HAPTOTAXIS_UP	1	OV	3	BRCA,HNSC,LIHC
GRAHAM_NORMAL_QUIESCENT_VS_NORMAL_DIVIDING_UP	1	OV	0
GAVIN_FOXP3_TARGETS_CLUSTER_T4	1	OV	0
FLECHNER_BIOPSY_KIDNEY_TRANSPLANT_REJECTED_VS_OK_UP	1	OV	0
EIF4E_DN	1	OV	0
ATCATGA,MIR-433	1	OV	0
chr8p11	1	LUSC	0
chr2p23	1	LUSC	0
chr1q21	1	LUSC	0
ZHANG_TLX_TARGETS_60HR_DN	1	LUSC	4	BRCA,KIRP,LIHC,LUAD
YAO_TEMPORAL_RESPONSE_TO_PROGESTERONE_CLUSTER_17	1	LUSC	0
WAKASUGI_HAVE_ZNF143_BINDING_SITES	1	LUSC	1	KIRC
VERNELL_RETINOBLASTOMA_PATHWAY_UP	1	LUSC	0
V$TFIIA_Q6	1	LUSC	0
V$SOX9_B1	1	LUSC	0
V$NKX62_Q2	1	LUSC	0
V$NFY_Q6	1	LUSC	0
V$E2F_Q6	1	LUSC	0
V$E2F_Q4	1	LUSC	0
V$E2F_Q3	1	LUSC	0
V$E2F_02	1	LUSC	0
V$E2F4DP2_01	1	LUSC	0
V$E2F4DP1_01	1	LUSC	0
V$E2F1_Q6_01	1	LUSC	0
V$E2F1_Q6	1	LUSC	0
V$E2F1_Q3	1	LUSC	0
V$E2F1DP2_01	1	LUSC	0
V$E2F1DP1_01	1	LUSC	0
V$E2F1DP1RB_01	1	LUSC	0
SHETH_LIVER_CANCER_VS_TXNIP_LOSS_PAM1	1	LUSC	0
SENGUPTA_NASOPHARYNGEAL_CARCINOMA_UP	1	LUSC	4	BRCA,KIRP,LGG,LUAD
RICKMAN_METASTASIS_UP	1	LUSC	1	HNSC
REACTOME_TRANSCRIPTION	1	LUSC	1	COAD
REACTOME_RNA_POL_I_RNA_POL_III_AND_MITOCHONDRIAL_TRANSCRIPTION	1	LUSC	1	COAD
NIKOLSKY_BREAST_CANCER_8P12_P11_AMPLICON	1	LUSC	0
NIKOLSKY_BREAST_CANCER_7Q21_Q22_AMPLICON	1	LUSC	0
NFE2L2.V2	1	LUSC	1	LIHC
MODULE_337	1	LUSC	0
MODULE_3	1	LUSC	7	BLCA,CESC,HNSC,KIRP,LGG,LIHC,LUAD
KAUFFMANN_MELANOMA_RELAPSE_UP	1	LUSC	0
JAERVINEN_AMPLIFIED_IN_LARYNGEAL_CANCER	1	LUSC	0
GGGNRMNNYCAT_UNKNOWN	1	LUSC	0
DING_LUNG_CANCER_EXPRESSION_BY_COPY_NUMBER	1	LUSC	0
CHANG_CYCLING_GENES	1	LUSC	3	KIRP,LIHC,LUAD
BROWNE_HCMV_INFECTION_4HR_DN	1	LUSC	0
BENPORATH_PROLIFERATION	1	LUSC	4	BRCA,KIRP,LIHC,LUAD
chr19p12	1	LUAD	0
ZHANG_TLX_TARGETS_60HR_UP	1	LUAD	2	GBM,LUSC
WINNEPENNINCKX_MELANOMA_METASTASIS_DN	1	LUAD	0
VECCHI_GASTRIC_CANCER_EARLY_DN	1	LUAD	2	LUSC,STAD
V$E47_01	1	LUAD	0
V$CEBP_Q3	1	LUAD	0
TGCCAAR_V$NF1_Q6	1	LUAD	0
SWEET_LUNG_CANCER_KRAS_UP	1	LUAD	2	GBM,HNSC
SMID_BREAST_CANCER_RELAPSE_IN_BRAIN_DN	1	LUAD	0
RICKMAN_TUMOR_DIFFERENTIATED_WELL_VS_MODERATELY_UP	1	LUAD	0
REACTOME_GLUTAMATE_NEUROTRANSMITTER_RELEASE_CYCLE	1	LUAD	0
RADMACHER_AML_PROGNOSIS	1	LUAD	0
NABA_ECM_AFFILIATED	1	LUAD	1	COAD
MORI_MATURE_B_LYMPHOCYTE_UP	1	LUAD	0
MONTERO_THYROID_CANCER_POOR_SURVIVAL_DN	1	LUAD	0
MODULE_6	1	LUAD	2	GBM,LUSC
MODULE_205	1	LUAD	1	KIRC
MODULE_139	1	LUAD	0
MCCLUNG_COCAINE_REWARD_5D	1	LUAD	0
LI_INDUCED_T_TO_NATURAL_KILLER_DN	1	LUAD	0
LEE_LIVER_CANCER_MYC_TGFA_DN	1	LUAD	0
KINSEY_TARGETS_OF_EWSR1_FLII_FUSION_DN	1	LUAD	4	CESC,COAD,LUSC,STAD
GTGCCAA,MIR-96	1	LUAD	0
GOZGIT_ESR1_TARGETS_DN	1	LUAD	4	CESC,GBM,LGG,STAD
ERB2_UP.V1_UP	1	LUAD	0
DOANE_BREAST_CANCER_ESR1_UP	1	LUAD	0
BAELDE_DIABETIC_NEPHROPATHY_UP	1	LUAD	1	LUSC
chr15q13	1	LIHC	0
V$STAT5B_01	1	LIHC	0
V$NKX61_01	1	LIHC	0
V$LMO2COM_02	1	LIHC	0
V$LFA1_Q6	1	LIHC	0
V$CACBINDINGPROTEIN_Q6	1	LIHC	0
V$AR_01	1	LIHC	0
TGACATY_UNKNOWN	1	LIHC	0
SU_LIVER	1	LIHC	0
STK33_SKM_DN	1	LIHC	0
REACTOME_PLATELET_AGGREGATION_PLUG_FORMATION	1	LIHC	0
REACTOME_GROWTH_HORMONE_RECEPTOR_SIGNALING	1	LIHC	0
POOLA_INVASIVE_BREAST_CANCER_DN	1	LIHC	0
ORGAN_DEVELOPMENT	1	LIHC	1	CESC
NIKOLSKY_BREAST_CANCER_19P13_AMPLICON	1	LIHC	0
NAKAYAMA_SOFT_TISSUE_TUMORS_PCA2_DN	1	LIHC	2	LUSC,STAD
MULTICELLULAR_ORGANISMAL_DEVELOPMENT	1	LIHC	5	COAD,KIRC,LUSC,OV,STAD
MOOTHA_PGC	1	LIHC	2	BRCA,SKCM
MODULE_24	1	LIHC	1	LUSC
LI_INDUCED_T_TO_NATURAL_KILLER_UP	1	LIHC	2	GBM,LGG
LEE_LIVER_CANCER_DENA_DN	1	LIHC	0
LEE_LIVER_CANCER	1	LIHC	0
KYNG_DNA_DAMAGE_UP	1	LIHC	0
KIM_GASTRIC_CANCER_CHEMOSENSITIVITY	1	LIHC	0
KEGG_ONE_CARBON_POOL_BY_FOLATE	1	LIHC	0
KEGG_LINOLEIC_ACID_METABOLISM	1	LIHC	0
ICHIBA_GRAFT_VERSUS_HOST_DISEASE_35D_DN	1	LIHC	0
HOSHIDA_LIVER_CANCER_LATE_RECURRENCE_DN	1	LIHC	0
HELLER_HDAC_TARGETS_SILENCED_BY_METHYLATION_UP	1	LIHC	2	COAD,GBM
HATADA_METHYLATED_IN_LUNG_CANCER_UP	1	LIHC	0
CHIARADONNA_NEOPLASTIC_TRANSFORMATION_CDC25_DN	1	LIHC	0
CHIANG_LIVER_CANCER_SUBCLASS_POLYSOMY7_UP	1	LIHC	0
CHEN_PDGF_TARGETS	1	LIHC	0
CAIRO_LIVER_DEVELOPMENT_DN	1	LIHC	0
BYSTRYKH_HEMATOPOIESIS_STEM_CELL_QTL_TRANS	1	LIHC	1	HNSC
BOYAULT_LIVER_CANCER_SUBCLASS_G3_DN	1	LIHC	0
BOYAULT_LIVER_CANCER_SUBCLASS_G23_DN	1	LIHC	0
chr22q11	1	LGG	0
chr10q24	1	LGG	0
chr10q22	1	LGG	0
VERHAAK_GLIOBLASTOMA_PRONEURAL	1	LGG	0
V$T3R_Q6	1	LGG	0
V$RFX1_02	1	LGG	0
V$NRSF_01	1	LGG	0
V$MYOGENIN_Q6	1	LGG	0
V$MYOD_01	1	LGG	0
V$LBP1_Q6	1	LGG	0
V$HIF1_Q5	1	LGG	0
V$HEB_Q6	1	LGG	0
V$ARNT_01	1	LGG	0
V$AP2_Q6_01	1	LGG	0
TRANSMISSION_OF_NERVE_IMPULSE	1	LGG	0
TGCTGAY_UNKNOWN	1	LGG	0
TGAYRTCA_V$ATF3_Q6	1	LGG	1	OV
TGACAGNY_V$MEIS1_01	1	LGG	1	BLCA
SYSTEM_PROCESS	1	LGG	0
SYNAPTIC_TRANSMISSION	1	LGG	0
RYTAAWNNNTGAY_UNKNOWN	1	LGG	0
RNGTGGGC_UNKNOWN	1	LGG	0
POTASSIUM_ION_TRANSPORT	1	LGG	0
PEREZ_TP63_TARGETS	1	LGG	0
NUTT_GBM_VS_AO_GLIOMA_DN	1	LGG	0
NEUROLOGICAL_SYSTEM_PROCESS	1	LGG	0
NERVOUS_SYSTEM_DEVELOPMENT	1	LGG	1	COAD
MODULE_379	1	LGG	0
MODULE_274	1	LGG	0
MODULE_242	1	LGG	0
MODULE_181	1	LGG	0
MODULE_104	1	LGG	0
MIKKELSEN_NPC_HCP_WITH_H3K4ME3_AND_H3K27ME3	1	LGG	0
MIKKELSEN_NPC_HCP_WITH_H3K27ME3	1	LGG	1	OV
MIKKELSEN_MEF_HCP_WITH_H3_UNMETHYLATED	1	LGG	0
MIKKELSEN_MEF_HCP_WITH_H3K27ME3	1	LGG	2	COAD,OV
MIKKELSEN_MCV6_HCP_WITH_H3K27ME3	1	LGG	2	COAD,LUSC
MEISSNER_NPC_HCP_WITH_H3K4ME3_AND_H3K27ME3	1	LGG	0
MEISSNER_NPC_HCP_WITH_H3K4ME2_AND_H3K27ME3	1	LGG	2	COAD,OV
MEISSNER_NPC_HCP_WITH_H3K4ME2	1	LGG	2	GBM,OV
MEISSNER_ES_ICP_WITH_H3K4ME3	1	LGG	0
MEISSNER_BRAIN_ICP_WITH_H3K4ME3	1	LGG	0
LEIN_NEURON_MARKERS	1	LGG	0
KRAS.KIDNEY_UP.V1_UP	1	LGG	0
KRAS.600_UP.V1_UP	1	LGG	0
KIM_ALL_DISORDERS_DURATION_CORR_DN	1	LGG	0
KEGG_NEUROACTIVE_LIGAND_RECEPTOR_INTERACTION	1	LGG	0
GTCTTCC,MIR-7	1	LGG	0
CTGYNNCTYTAA_UNKNOWN	1	LGG	0
CTCAGGG,MIR-125B,MIR-125A	1	LGG	0
CELL_CELL_SIGNALING	1	LGG	0
CAGNWMCNNNGAC_UNKNOWN	1	LGG	0
CAGCTG_V$AP4_Q5	1	LGG	6	BLCA,COAD,KIRC,LAML,LUSC,OV
BRUINS_UVC_RESPONSE_VIA_TP53_GROUP_A	1	LGG	0
BENPORATH_PRC2_TARGETS	1	LGG	1	COAD
BENPORATH_EED_TARGETS	1	LGG	1	COAD
AAGCACA,MIR-218	1	LGG	0
AAAYWAACM_V$HFH4_01	1	LGG	1	OV
chr5q22	1	LAML	0
V$SRY_02	1	LAML	0
V$HFH4_01	1	LAML	0
V$FOX_Q2	1	LAML	0
UDAYAKUMAR_MED1_TARGETS_DN	1	LAML	0
TIEN_INTESTINE_PROBIOTICS_24HR_DN	1	LAML	0
TGCACTT,MIR-519C,MIR-519B,MIR-519A	1	LAML	0
TGCACTG,MIR-148A,MIR-152,MIR-148B	1	LAML	0
TBK1.DF_DN	1	LAML	1	HNSC
TATTATA,MIR-374	1	LAML	0
SENGUPTA_NASOPHARYNGEAL_CARCINOMA_WITH_LMP1_UP	1	LAML	2	BRCA,LGG
ROSS_AML_WITH_PML_RARA_FUSION	1	LAML	0
RIGGINS_TAMOXIFEN_RESISTANCE_DN	1	LAML	0
RICKMAN_TUMOR_DIFFERENTIATED_WELL_VS_POORLY_UP	1	LAML	0
REN_ALVEOLAR_RHABDOMYOSARCOMA_DN	1	LAML	5	BLCA,CESC,GBM,HNSC,LGG
ONKEN_UVEAL_MELANOMA_DN	1	LAML	0
MODULE_243	1	LAML	0
MODULE_239	1	LAML	0
MCBRYAN_PUBERTAL_BREAST_5_6WK_DN	1	LAML	0
MARTINEZ_RESPONSE_TO_TRABECTEDIN_DN	1	LAML	1	BRCA
LIU_CMYB_TARGETS_UP	1	LAML	0
KRIGE_RESPONSE_TO_TOSEDOSTAT_24HR_UP	1	LAML	2	KIRC,LGG
KEGG_TASTE_TRANSDUCTION	1	LAML	0
KARLSSON_TGFB1_TARGETS_DN	1	LAML	0
HOXA9_DN.V1_UP	1	LAML	0
GTACTGT,MIR-101	1	LAML	0
GCNP_SHH_UP_LATE.V1_UP	1	LAML	0
ENK_UV_RESPONSE_KERATINOCYTE_DN	1	LAML	3	BLCA,BRCA,HNSC
DAZARD_RESPONSE_TO_UV_NHEK_DN	1	LAML	0
CTACCTC,LET-7A,LET-7B,LET-7C,LET-7D,LET-7E,LET-7F,MIR-98,LET-7G,LET-7I	1	LAML	1	COAD
CATGTAA,MIR-496	1	LAML	0
BUYTAERT_PHOTODYNAMIC_THERAPY_STRESS_UP	1	LAML	3	BRCA,CESC,COAD
BAELDE_DIABETIC_NEPHROPATHY_DN	1	LAML	3	HNSC,LGG,STAD
ATGTTTC,MIR-494	1	LAML	0
ATGCTGC,MIR-103,MIR-107	1	LAML	0
ATGCAGT,MIR-217	1	LAML	0
ACTGAAA,MIR-30A-3P,MIR-30E-3P	1	LAML	0
AATGTGA,MIR-23A,MIR-23B	1	LAML	0
AAAGACA,MIR-511	1	LAML	0
chr18q21	1	KIRP	0
chr11q23	1	KIRP	0
XU_GH1_AUTOCRINE_TARGETS_UP	1	KIRP	0
WARTERS_IR_RESPONSE_5GY	1	KIRP	0
V$HNF4_Q6	1	KIRP	0
V$HNF4_DR1_Q3	1	KIRP	0
V$HNF4ALPHA_Q6	1	KIRP	0
V$ERR1_Q2	1	KIRP	0
TGACCTTG_V$SF1_Q6	1	KIRP	0
TCCCRNNRTGC_UNKNOWN	1	KIRP	0
TCANNTGAY_V$SREBP1_01	1	KIRP	0
SOTIRIOU_BREAST_CANCER_GRADE_1_VS_3_DN	1	KIRP	0
RODWELL_AGING_KIDNEY_NO_BLOOD_DN	1	KIRP	0
RODWELL_AGING_KIDNEY_DN	1	KIRP	0
REACTOME_TRANSPORT_OF_GLUCOSE_AND_OTHER_SUGARS_BILE_SALTS_AND_ORGANIC_ACIDS_METAL_IONS_AND_AMINE_COMPOUNDS	1	KIRP	0
REACTOME_NA_CL_DEPENDENT_NEUROTRANSMITTER_TRANSPORTERS	1	KIRP	0
REACTOME_GABA_SYNTHESIS_RELEASE_REUPTAKE_AND_DEGRADATION	1	KIRP	0
REACTOME_BRANCHED_CHAIN_AMINO_ACID_CATABOLISM	1	KIRP	0
RB_P107_DN.V1_DN	1	KIRP	0
RAPA_EARLY_UP.V1_UP	1	KIRP	0
PARENT_MTOR_SIGNALING_UP	1	KIRP	2	LAML,SKCM
MONOCARBOXYLIC_ACID_METABOLIC_PROCESS	1	KIRP	0
MIKKELSEN_NPC_ICP_WITH_H3K4ME3	1	KIRP	0
MIKKELSEN_ES_ICP_WITH_H3K4ME3	1	KIRP	2	GBM,LAML
LINDGREN_BLADDER_CANCER_CLUSTER_1_UP	1	KIRP	0
LEIN_CHOROID_PLEXUS_MARKERS	1	KIRP	0
KEGG_GLYCINE_SERINE_AND_THREONINE_METABOLISM	1	KIRP	0
FORTSCHEGGER_PHF8_TARGETS_DN	1	KIRP	2	BLCA,GBM
EXCRETION	1	KIRP	0
ESTABLISHMENT_OF_LOCALIZATION	1	KIRP	1	SKCM
DOUGLAS_BMI1_TARGETS_DN	1	KIRP	0
CYTAGCAAY_UNKNOWN	1	KIRP	0
CELLULAR_CATABOLIC_PROCESS	1	KIRP	0
BONOME_OVARIAN_CANCER_SURVIVAL_OPTIMAL_DEBULKING	1	KIRP	0
YOSHIMURA_MAPK8_TARGETS_DN	1	KIRC	1	HNSC
WAKABAYASHI_ADIPOGENESIS_PPARG_RXRA_BOUND_WITH_H4K20ME1_MARK	1	KIRC	0
V$HNF1_Q6	1	KIRC	0
TAATTA_V$CHX10_01	1	KIRC	1	COAD
SANDERSON_PPARA_TARGETS	1	KIRC	0
RIGGI_EWING_SARCOMA_PROGENITOR_UP	1	KIRC	1	STAD
REACTOME_FATTY_ACID_TRIACYLGLYCEROL_AND_KETONE_BODY_METABOLISM	1	KIRC	0
PLASARI_TGFB1_TARGETS_10HR_DN	1	KIRC	1	STAD
PIGF_UP.V1_UP	1	KIRC	0
MOOTHA_FFA_OXYDATION	1	KIRC	0
MODULE_40	1	KIRC	0
MODULE_305	1	KIRC	0
MODULE_221	1	KIRC	0
MODULE_19	1	KIRC	2	LUSC,STAD
MODULE_184	1	KIRC	0
MODULE_176	1	KIRC	1	STAD
MODULE_112	1	KIRC	1	STAD
MCBRYAN_PUBERTAL_BREAST_4_5WK_DN	1	KIRC	0
MARTINEZ_TP53_TARGETS_UP	1	KIRC	0
MARTINEZ_RESPONSE_TO_TRABECTEDIN	1	KIRC	0
MARTINEZ_RB1_TARGETS_UP	1	KIRC	0
MARTINEZ_RB1_AND_TP53_TARGETS_UP	1	KIRC	0
LIPID_METABOLIC_PROCESS	1	KIRC	0
KEGG_TRYPTOPHAN_METABOLISM	1	KIRC	0
KEGG_PPAR_SIGNALING_PATHWAY	1	KIRC	0
KEGG_LYSINE_DEGRADATION	1	KIRC	0
HORIUCHI_WTAP_TARGETS_UP	1	KIRC	3	CESC,GBM,LGG
CTTTGA_V$LEF1_Q2	1	KIRC	0
CTATGCA,MIR-153	1	KIRC	0
CHIANG_LIVER_CANCER_SUBCLASS_CTNNB1_UP	1	KIRC	0
BURTON_ADIPOGENESIS_6	1	KIRC	1	SKCM
WORSCHECH_TUMOR_REJECTION_UP	1	HNSC	0
WINTER_HYPOXIA_DN	1	HNSC	0
WANG_IMMORTALIZED_BY_HOXA9_AND_MEIS1_DN	1	HNSC	0
VILIMAS_NOTCH1_TARGETS_UP	1	HNSC	0
V$ETS_Q4	1	HNSC	1	LAML
T_CELL_ACTIVATION	1	HNSC	0
TTCYNRGAA_V$STAT5B_01	1	HNSC	0
SMIRNOV_RESPONSE_TO_IR_6HR_DN	1	HNSC	1	LIHC
SCHLOSSER_SERUM_RESPONSE_UP	1	HNSC	0
SAFFORD_T_LYMPHOCYTE_ANERGY	1	HNSC	0
RGAGGAARY_V$PU1_Q6	1	HNSC	1	LAML
REACTOME_PEPTIDE_LIGAND_BINDING_RECEPTORS	1	HNSC	0
REACTOME_GPCR_DOWNSTREAM_SIGNALING	1	HNSC	0
REACTOME_CLASS_A1_RHODOPSIN_LIKE_RECEPTORS	1	HNSC	0
REACTOME_CHEMOKINE_RECEPTORS_BIND_CHEMOKINES	1	HNSC	0
PROTEIN_KINASE_CASCADE	1	HNSC	0
PID_FCER1_PATHWAY	1	HNSC	0
ONO_AML1_TARGETS_DN	1	HNSC	0
ODONNELL_TFRC_TARGETS_UP	1	HNSC	1	LUSC
MODULE_361	1	HNSC	0
MODULE_301	1	HNSC	0
MODULE_289	1	HNSC	0
MODULE_238	1	HNSC	0
MODULE_188	1	HNSC	0
MODULE_145	1	HNSC	0
MAPKKK_CASCADE_GO_0000165	1	HNSC	0
LYMPHOCYTE_ACTIVATION	1	HNSC	0
LINDGREN_BLADDER_CANCER_CLUSTER_2B	1	HNSC	3	BLCA,LGG,LUSC
LEUKOCYTE_ACTIVATION	1	HNSC	0
LEE_DIFFERENTIATING_T_LYMPHOCYTE	1	HNSC	1	LAML
KRAS.600_UP.V1_DN	1	HNSC	0
KLEIN_PRIMARY_EFFUSION_LYMPHOMA_DN	1	HNSC	0
KEGG_T_CELL_RECEPTOR_SIGNALING_PATHWAY	1	HNSC	0
KEGG_JAK_STAT_SIGNALING_PATHWAY	1	HNSC	0
KEGG_HEMATOPOIETIC_CELL_LINEAGE	1	HNSC	0
INTRACELLULAR_SIGNALING_CASCADE	1	HNSC	0
IL15_UP.V1_UP	1	HNSC	0
G_PROTEIN_COUPLED_RECEPTOR_PROTEIN_SIGNALING_PATHWAY	1	HNSC	0
CTIP_DN.V1_UP	1	HNSC	0
CELL_SURFACE_RECEPTOR_LINKED_SIGNAL_TRANSDUCTION_GO_0007166	1	HNSC	1	LUSC
CELL_ACTIVATION	1	HNSC	0
BORCZUK_MALIGNANT_MESOTHELIOMA_DN	1	HNSC	0
BEHAVIOR	1	HNSC	0
WANG_LMO4_TARGETS_UP	1	GBM	0
VERHAAK_GLIOBLASTOMA_CLASSICAL	1	GBM	0
V$USF_02	1	GBM	0
TTTGTAG,MIR-520D	1	GBM	0
TRANSCRIPTION_FROM_RNA_POLYMERASE_II_PROMOTER	1	GBM	0
TRANSCRIPTION_DNA_DEPENDENT	1	GBM	0
TRANSCRIPTION	1	GBM	1	OV
TATAAA_V$TATA_01	1	GBM	1	STAD
SIRNA_EIF4GI_UP	1	GBM	0
RNA_BIOSYNTHETIC_PROCESS	1	GBM	0
REGULATION_OF_TRANSCRIPTION_FROM_RNA_POLYMERASE_II_PROMOTER	1	GBM	0
REGULATION_OF_TRANSCRIPTIONDNA_DEPENDENT	1	GBM	0
REGULATION_OF_TRANSCRIPTION	1	GBM	0
REGULATION_OF_RNA_METABOLIC_PROCESS	1	GBM	0
REGULATION_OF_NUCLEOBASENUCLEOSIDENUCLEOTIDE_AND_NUCLEIC_ACID_METABOLIC_PROCESS	1	GBM	0
REGULATION_OF_METABOLIC_PROCESS	1	GBM	1	BRCA
REGULATION_OF_GENE_EXPRESSION	1	GBM	0
REGULATION_OF_CELLULAR_METABOLIC_PROCESS	1	GBM	1	BRCA
REACTOME_RNA_POL_II_TRANSCRIPTION	1	GBM	0
REACTOME_PROCESSING_OF_CAPPED_INTRON_CONTAINING_PRE_MRNA	1	GBM	0
REACTOME_MRNA_SPLICING	1	GBM	0
REACTOME_MRNA_PROCESSING	1	GBM	0
RAO_BOUND_BY_SALL4_ISOFORM_B	1	GBM	0
RAMALHO_STEMNESS_UP	1	GBM	1	BRCA
PAL_PRMT5_TARGETS_UP	1	GBM	0
OSMAN_BLADDER_CANCER_UP	1	GBM	3	BLCA,BRCA,LGG
NIKOLSKY_BREAST_CANCER_19Q13.1_AMPLICON	1	GBM	0
MRNA_PROCESSING_GO_0006397	1	GBM	0
MRNA_METABOLIC_PROCESS	1	GBM	0
MARTORIATI_MDM4_TARGETS_FETAL_LIVER_DN	1	GBM	0
KEGG_SPLICEOSOME	1	GBM	0
GTTTGTT,MIR-495	1	GBM	0
COLDREN_GEFITINIB_RESISTANCE_UP	1	GBM	0
CAGCTTT,MIR-320	1	GBM	0
ATTCTTT,MIR-186	1	GBM	0
ACTACCT,MIR-196A,MIR-196B	1	GBM	0
chr8p21	1	COAD	0
chr4q21	1	COAD	0
WEST_ADRENOCORTICAL_TUMOR_UP	1	COAD	4	BRCA,KIRP,LAML,LUAD
WANG_TUMOR_INVASIVENESS_UP	1	COAD	1	HNSC
WANG_SMARCE1_TARGETS_DN	1	COAD	0
TARTE_PLASMA_CELL_VS_PLASMABLAST_DN	1	COAD	4	HNSC,KIRP,LIHC,LUAD
SPIRA_SMOKERS_LUNG_CANCER_UP	1	COAD	0
SESTO_RESPONSE_TO_UV_C1	1	COAD	0
SCHAEFFER_PROSTATE_DEVELOPMENT_6HR_DN	1	COAD	0
ROME_INSULIN_TARGETS_IN_MUSCLE_UP	1	COAD	2	BLCA,HNSC
PENG_RAPAMYCIN_RESPONSE_DN	1	COAD	3	BRCA,LIHC,SKCM
PENG_LEUCINE_DEPRIVATION_DN	1	COAD	2	LIHC,SKCM
NIKOLSKY_BREAST_CANCER_17Q21_Q25_AMPLICON	1	COAD	1	KIRC
NAKAMURA_TUMOR_ZONE_PERIPHERAL_VS_CENTRAL_UP	1	COAD	1	SKCM
MTOR_UP.N4.V1_UP	1	COAD	0
MOOTHA_VOXPHOS	1	COAD	0
MOHANKUMAR_TLX1_TARGETS_UP	1	COAD	2	HNSC,SKCM
MODULE_91	1	COAD	0
MODULE_62	1	COAD	0
LU_EZH2_TARGETS_DN	1	COAD	0
LEE_EARLY_T_LYMPHOCYTE_UP	1	COAD	2	KIRP,LUAD
HIRSCH_CELLULAR_TRANSFORMATION_SIGNATURE_UP	1	COAD	3	CESC,GBM,LGG
GOTZMANN_EPITHELIAL_TO_MESENCHYMAL_TRANSITION_DN	1	COAD	1	HNSC
FOURNIER_ACINAR_DEVELOPMENT_LATE_2	1	COAD	4	KIRP,LIHC,LUAD,SKCM
FERRANDO_T_ALL_WITH_MLL_ENL_FUSION_DN	1	COAD	0
DAZARD_RESPONSE_TO_UV_SCC_UP	1	COAD	1	HNSC
CHIANG_LIVER_CANCER_SUBCLASS_UNANNOTATED_DN	1	COAD	2	HNSC,LIHC
CHANG_CORE_SERUM_RESPONSE_UP	1	COAD	1	SKCM
BOYAULT_LIVER_CANCER_SUBCLASS_G3_UP	1	COAD	3	BLCA,HNSC,LIHC
BORCZUK_MALIGNANT_MESOTHELIOMA_UP	1	COAD	3	BRCA,HNSC,LIHC
BLUM_RESPONSE_TO_SALIRASIB_DN	1	COAD	5	BRCA,KIRC,KIRP,LIHC,LUAD
BERENJENO_TRANSFORMED_BY_RHOA_UP	1	COAD	8	BLCA,BRCA,HNSC,KIRP,LGG,LIHC,LUAD,SKCM
BENPORATH_CYCLING_GENES	1	COAD	6	BRCA,KIRC,KIRP,LIHC,LUAD,SKCM
AGUIRRE_PANCREATIC_CANCER_COPY_NUMBER_DN	1	COAD	0
chrxq28	1	CESC	0
chr10q23	1	CESC	0
ZHOU_CELL_CYCLE_GENES_IN_IR_RESPONSE_6HR	1	CESC	2	KIRP,LUAD
ZHOU_CELL_CYCLE_GENES_IN_IR_RESPONSE_24HR	1	CESC	3	KIRP,LIHC,LUAD
WALLACE_JAK2_TARGETS_UP	1	CESC	0
STK33_DN	1	CESC	0
SLEBOS_HEAD_AND_NECK_CANCER_WITH_HPV_UP	1	CESC	0
SHEDDEN_LUNG_CANCER_GOOD_SURVIVAL_A5	1	CESC	1	KIRC
SANSOM_APC_TARGETS_REQUIRE_MYC	1	CESC	1	KIRC
RUTELLA_RESPONSE_TO_HGF_VS_CSF2RB_AND_IL4_DN	1	CESC	0
REACTOME_TCA_CYCLE_AND_RESPIRATORY_ELECTRON_TRANSPORT	1	CESC	1	SKCM
REACTOME_RESPIRATORY_ELECTRON_TRANSPORT	1	CESC	0
REACTOME_CELL_CYCLE_MITOTIC	1	CESC	2	BRCA,LUAD
PASQUALUCCI_LYMPHOMA_BY_GC_STAGE_DN	1	CESC	0
ODONNELL_METASTASIS_DN	1	CESC	0
MULLIGHAN_MLL_SIGNATURE_2_UP	1	CESC	1	LAML
MODULE_204	1	CESC	0
MODULE_16	1	CESC	2	LAML,LIHC
MODULE_158	1	CESC	0
MODULE_152	1	CESC	1	SKCM
MODULE_151	1	CESC	1	HNSC
MODULE_125	1	CESC	0
MODULE_118	1	CESC	4	KIRP,LGG,LIHC,LUAD
MODULE_114	1	CESC	1	HNSC
MISSIAGLIA_REGULATED_BY_METHYLATION_DN	1	CESC	2	KIRP,LUAD
MARKEY_RB1_ACUTE_LOF_DN	1	CESC	4	BRCA,KIRP,LIHC,LUAD
LOPEZ_MBD_TARGETS	1	CESC	4	BLCA,HNSC,LAML,SKCM
LI_DCP2_BOUND_MRNA	1	CESC	0
LINDGREN_BLADDER_CANCER_CLUSTER_3_UP	1	CESC	4	BRCA,KIRP,LIHC,LUAD
KOBAYASHI_EGFR_SIGNALING_24HR_DN	1	CESC	4	BRCA,KIRP,LIHC,LUAD
KEGG_NUCLEOTIDE_EXCISION_REPAIR	1	CESC	0
KEGG_HUNTINGTONS_DISEASE	1	CESC	0
KEGG_DNA_REPLICATION	1	CESC	0
KEGG_CELL_CYCLE	1	CESC	0
KAUFFMANN_DNA_REPLICATION_GENES	1	CESC	0
IVANOVA_HEMATOPOIESIS_LATE_PROGENITOR	1	CESC	0
GRAHAM_NORMAL_QUIESCENT_VS_NORMAL_DIVIDING_DN	1	CESC	2	KIRP,LUAD
GOLDRATH_ANTIGEN_RESPONSE	1	CESC	4	KIRP,LAML,LGG,LUAD
GENERATION_OF_PRECURSOR_METABOLITES_AND_ENERGY	1	CESC	0
DOANE_RESPONSE_TO_ANDROGEN_DN	1	CESC	1	LGG
chr6p21	1	BRCA	1	LAML
YAO_TEMPORAL_RESPONSE_TO_PROGESTERONE_CLUSTER_13	1	BRCA	1	LAML
YAO_TEMPORAL_RESPONSE_TO_PROGESTERONE_CLUSTER_12	1	BRCA	0
WCTCNATGGY_UNKNOWN	1	BRCA	0
VERHAAK_GLIOBLASTOMA_MESENCHYMAL	1	BRCA	2	GBM,LGG
VANTVEER_BREAST_CANCER_METASTASIS_UP	1	BRCA	0
V$IRF7_01	1	BRCA	0
V$IRF2_01	1	BRCA	0
TSAI_RESPONSE_TO_IONIZING_RADIATION	1	BRCA	0
TOOKER_GEMCITABINE_RESISTANCE_UP	1	BRCA	0
TARTE_PLASMA_CELL_VS_PLASMABLAST_UP	1	BRCA	1	COAD
SESTO_RESPONSE_TO_UV_C7	1	BRCA	0
SERVITJA_LIVER_HNF1A_TARGETS_DN	1	BRCA	0
SEKI_INFLAMMATORY_RESPONSE_LPS_UP	1	BRCA	0
SARRIO_EPITHELIAL_MESENCHYMAL_TRANSITION_DN	1	BRCA	0
REACTOME_SIGNALING_BY_THE_B_CELL_RECEPTOR_BCR	1	BRCA	0
REACTOME_REGULATION_OF_INSULIN_LIKE_GROWTH_FACTOR_IGF_ACTIVITY_BY_INSULIN_LIKE_GROWTH_FACTOR_BINDING_PROTEINS_IGFBPS	1	BRCA	0
REACTOME_METABOLISM_OF_RNA	1	BRCA	0
REACTOME_METABOLISM_OF_MRNA	1	BRCA	0
REACTOME_INTERFERON_ALPHA_BETA_SIGNALING	1	BRCA	0
REACTOME_INFLUENZA_VIRAL_RNA_TRANSCRIPTION_AND_REPLICATION	1	BRCA	0
REACTOME_INFLUENZA_LIFE_CYCLE	1	BRCA	0
REACTOME_DOWNSTREAM_SIGNALING_EVENTS_OF_B_CELL_RECEPTOR_BCR	1	BRCA	0
REACTOME_CYCLIN_E_ASSOCIATED_EVENTS_DURING_G1_S_TRANSITION_	1	BRCA	0
REACTOME_ACTIVATION_OF_NF_KAPPAB_IN_B_CELLS	1	BRCA	0
RASHI_NFKB1_TARGETS	1	BRCA	0
PELLICCIOTTA_HDAC_IN_ANTIGEN_PRESENTATION_DN	1	BRCA	0
NEGATIVE_REGULATION_OF_CELLULAR_PROCESS	1	BRCA	1	OV
NEGATIVE_REGULATION_OF_BIOLOGICAL_PROCESS	1	BRCA	1	OV
MULLIGHAN_MLL_SIGNATURE_1_UP	1	BRCA	1	LAML
MODULE_83	1	BRCA	1	HNSC
LINDSTEDT_DENDRITIC_CELL_MATURATION_B	1	BRCA	0
KOKKINAKIS_METHIONINE_DEPRIVATION_48HR_DN	1	BRCA	0
KESHELAVA_MULTIPLE_DRUG_RESISTANCE	1	BRCA	0
KEGG_RIBOSOME	1	BRCA	0
KEGG_PEROXISOME	1	BRCA	0
JOHNSTONE_PARVB_TARGETS_3_UP	1	BRCA	5	BLCA,GBM,LGG,LUSC,OV
HSIAO_HOUSEKEEPING_GENES	1	BRCA	1	HNSC
GILMORE_CORE_NFKB_PATHWAY	1	BRCA	0
ENK_UV_RESPONSE_KERATINOCYTE_UP	1	BRCA	2	OV,SKCM
DIAZ_CHRONIC_MEYLOGENOUS_LEUKEMIA_DN	1	BRCA	0
CYCLIN_D1_UP.V1_UP	1	BRCA	0
CHNG_MULTIPLE_MYELOMA_HYPERPLOID_UP	1	BRCA	0
CHANG_CORE_SERUM_RESPONSE_DN	1	BRCA	0
CHANDRAN_METASTASIS_DN	1	BRCA	0
CELL_DEVELOPMENT	1	BRCA	0
BROWNE_HCMV_INFECTION_18HR_DN	1	BRCA	0
BOUDOUKHA_BOUND_BY_IGF2BP2	1	BRCA	0
BIDUS_METASTASIS_DN	1	BRCA	0
BHATI_G2M_ARREST_BY_2METHOXYESTRADIOL_DN	1	BRCA	0
ABE_INNER_EAR	1	BRCA	0
chr7q11	1	BLCA	0
chr1p36	1	BLCA	0
ZWANG_DOWN_BY_2ND_EGF_PULSE	1	BLCA	1	KIRC
WHITFIELD_CELL_CYCLE_G1_S	1	BLCA	1	KIRC
MYC_UP.V1_DN	1	BLCA	0
GINESTIER_BREAST_CANCER_20Q13_AMPLIFICATION_DN	1	BLCA	1	KIRC
E2F3_UP.V1_DN	1	BLCA	0
